# Supplementary material for: Outcomes of hospitalized patients with COVID-19 during the course of the pandemic in a fully integrated health system
Source: PLoS One. 2022 Feb 25;17(2):e0263417. doi: 10.1371/journal.pone.0263417 (PMC8880763; doi:10.1371/journal.pone.0263417)
Supplement: S1 File — (XLSX) [file pone.0263417.s005.xlsx]

## Sheet: COVIDdata
SUBJECT	HOSP_IAH	HOSP_IFOH	HOSP_IFH	HOSP_ILH	HOSP_IMVH	ADMPER1	ADMPER2	ADMPER3	ADMPER4	ADMPERIOD	AGELT45	AGE4555	AGE5565	AGE6575	AGE7585	AGE8595	AGEGT95	AGEGR	MALE	RACE	RACE_HISP	RACE_WHITE	RACE_BLACK	RACE_ASIAN	RACE_OTHER	GROUPLIVING	BMI	OBESITY	MORBOBESITY	LOWBMI	CCI	CCI_0	CCI_1	CCI_2	CCI_34	CCI_58	CCI_9p	ELIXI	ELIXI_LE0	ELIXI_15	ELIXI_610	ELIXI_1117	ELIXI_1827	ELIXI_28p	BPSYS	BPDIA	TEMPERATURE	HEARTRATE	RESPRATE
1	0	1	0	0	0	1	0	0	0	1	0	0	0	1	0	0	0	4	1	1	0	1	0	0	0	1	29.6571	0	0	0	3	0	0	0	1	0	0	9	0	0	1	0	0	0	125	81	97.9	122	45
2	0	1	0	0	0	1	0	0	0	1	0	1	0	0	0	0	0	2	0	1	0	1	0	0	0	0					5	0	0	0	0	1	0	3	0	1	0	0	0	0	145	109	99.3	108	16
3	0	0	1	0	0	1	0	0	0	1	0	0	0	0	1	0	0	5	0	1	0	1	0	0	0	0	22.6934	0	0	0	9	0	0	0	0	0	1	24	0	0	0	0	1	0	160	70	98.4	60	19
4	0	0	1	0	0	1	0	0	0	1	0	0	0	0	1	0	0	5	1	1	0	1	0	0	0	0	27.7778	0	0	0	8	0	0	0	0	1	0	15	0	0	0	1	0	0	110	57	98	72	22
5	1	0	0	0	0	1	0	0	0	1	0	0	0	0	1	0	0	5	0	1	0	1	0	0	0	1	33.5041	1	0	0	6	0	0	0	0	1	0	18	0	0	0	0	1	0	155	67	97.9	60	29
6	0	0	1	0	0	1	0	0	0	1	0	0	0	0	0	0	1	7	1	1	0	1	0	0	0	0	25.6023	0	0	0	9	0	0	0	0	0	1	23	0	0	0	0	1	0	127	72	98	66	20
7	0	0	1	0	0	1	0	0	0	1	0	0	0	0	0	0	1	7	1	1	0	1	0	0	0	1	25.1218	0	0	0	9	0	0	0	0	0	1	17	0	0	0	1	0	0	127	85	102.6	106	28
8	1	0	0	0	0	1	0	0	0	1	0	0	0	0	1	0	0	5	0	1	0	1	0	0	0	0	45.7247	1	1	0	9	0	0	0	0	0	1	29	0	0	0	0	0	1	157	108	98	65	22
9	0	0	1	0	0	1	0	0	0	1	0	0	0	0	0	0	1	7	1	1	0	1	0	0	0	1	19.6631	0	0	0	13	0	0	0	0	0	1	34	0	0	0	0	0	1	122	72	97.5	107	17
10	1	0	0	0	0	1	0	0	0	1	0	0	1	0	0	0	0	3	0	1	0	1	0	0	0	0	23.4758	0	0	0	5	0	0	0	0	1	0	31	0	0	0	0	0	1	104	75	98.7	131	18
11	0	1	0	0	0	1	0	0	0	1	0	0	1	0	0	0	0	3	0	2	0	0	1	0	0	1	57.9307	1	1	0	2	0	0	1	0	0	0	2	0	1	0	0	0	0	131	87	98.1	93	20
12	0	0	1	0	0	1	0	0	0	1	0	0	1	0	0	0	0	3	0	1	0	1	0	0	0	1	44.5765	1	1	0	7	0	0	0	0	1	0	31	0	0	0	0	0	1	112	88	98	102	20
13	0	1	0	0	0	1	0	0	0	1	0	0	0	0	0	1	0	6	1	1	0	1	0	0	0	1	22.316	0	0	0	8	0	0	0	0	1	0	22	0	0	0	0	1	0	108	56	100.1	112	34
14	0	1	0	0	0	1	0	0	0	1	0	0	1	0	0	0	0	3	0	1	0	1	0	0	0	1	23.5078	0	0	0	5	0	0	0	0	1	0	36	0	0	0	0	0	1	97	50	101	139	32
15	0	0	1	0	0	1	0	0	0	1	1	0	0	0	0	0	0	1	1	1	0	1	0	0	0	1	21.809	0	0	0	4	0	0	0	1	0	0	33	0	0	0	0	0	1	122	81	100	113	28
16	0	1	0	0	0	1	0	0	0	1	0	0	0	0	0	1	0	6	1	1	0	1	0	0	0	1	26.2355	0	0	0	10	0	0	0	0	0	1	19	0	0	0	0	1	0	120	53	97.7	89	17
17	0	0	0	0	1	1	0	0	0	1	0	0	0	1	0	0	0	4	0	2	0	0	1	0	0	0	57.1411	1	1	0	4	0	0	0	1	0	0	4	0	1	0	0	0	0	167	79	100	82	24
18	0	0	1	0	0	1	0	0	0	1	0	0	0	1	0	0	0	4	0	2	0	0	1	0	0	1	43.3673	1	1	0	13	0	0	0	0	0	1	38	0	0	0	0	0	1	207	61	98.6	109	28
19	1	0	0	0	0	1	0	0	0	1	0	0	1	0	0	0	0	3	0	4	0	0	0	1	0	1	22.4442	0	0	0	7	0	0	0	0	1	0	16	0	0	0	1	0	0	117	59	98	95	20
20	0	0	1	0	0	1	0	0	0	1	0	0	0	0	1	0	0	5	0	1	0	1	0	0	0	1	30.9621	1	0	0	6	0	0	0	0	1	0	17	0	0	0	1	0	0	114	79	97.5	112	22
21	1	0	0	0	0	1	0	0	0	1	0	0	0	1	0	0	0	4	0	3	1	0	0	0	0	1	23.2434	0	0	0	5	0	0	0	0	1	0	6	0	0	1	0	0	0	95	50	98	92	16
22	0	0	0	1	0	1	0	0	0	1	0	0	0	0	0	1	0	6	1	1	0	1	0	0	0	1	23.7578	0	0	0	6	0	0	0	0	1	0	19	0	0	0	0	1	0	153	84	98.2	71	14
23	0	0	1	0	0	1	0	0	0	1	0	0	0	0	1	0	0	5	1	1	0	1	0	0	0	0	23.6203	0	0	0	7	0	0	0	0	1	0	3	0	1	0	0	0	0	157	100	101	78	16
24	1	0	0	0	0	1	0	0	0	1	0	0	0	0	0	1	0	6	1	1	0	1	0	0	0	0	21.2907	0	0	0	5	0	0	0	0	1	0	23	0	0	0	0	1	0	114	61	97.6	63	17
25	0	0	1	0	0	1	0	0	0	1	0	0	0	0	0	1	0	6	0	1	0	1	0	0	0	0	26.4942	0	0	0	4	0	0	0	1	0	0	10	0	0	1	0	0	0	138	79	98.3	75	19
26	0	0	1	0	0	1	0	0	0	1	0	0	0	1	0	0	0	4	1	1	0	1	0	0	0	0	24.3097	0	0	0	2	0	0	1	0	0	0	9	0	0	1	0	0	0	118	83	98.5	80	18
27	0	0	0	0	1	1	0	0	0	1	0	0	1	0	0	0	0	3	0	3	1	0	0	0	0	0	39.6399	1	0	0	2	0	0	1	0	0	0	6	0	0	1	0	0	0	140	67	99	87	18
28	0	0	1	0	0	1	0	0	0	1	0	0	0	0	0	0	1	7	0	1	0	1	0	0	0	1					8	0	0	0	0	1	0	14	0	0	0	1	0	0	112	69	96	109	14
29	0	0	1	0	0	1	0	0	0	1	1	0	0	0	0	0	0	1	1	2	0	0	1	0	0	0	32.464	1	0	0	0	1	0	0	0	0	0	8	0	0	1	0	0	0	133	82	98.5	127	22
30	1	0	0	0	0	1	0	0	0	1	0	0	0	1	0	0	0	4	1	1	0	1	0	0	0	0	30.0073	1	0	0	8	0	0	0	0	1	0	20	0	0	0	0	1	0	161	72	97.9	44	20
31	0	0	1	0	0	1	0	0	0	1	0	0	0	1	0	0	0	4	1	1	0	1	0	0	0	0	40.3858	1	1	0	5	0	0	0	0	1	0	26	0	0	0	0	1	0	122	95	99.1	100	30
32	0	0	1	0	0	1	0	0	0	1	0	0	0	0	1	0	0	5	1	2	0	0	1	0	0	1	23.7504	0	0	0	7	0	0	0	0	1	0	19	0	0	0	0	1	0	101	58	99.2	97	17
33	0	0	1	0	0	1	0	0	0	1	0	0	0	0	1	0	0	5	1	1	0	1	0	0	0	1	39.9117	1	0	0	10	0	0	0	0	0	1	17	0	0	0	1	0	0	106	67	99.8	74	16
34	1	0	0	0	0	1	0	0	0	1	0	0	1	0	0	0	0	3	1	1	0	1	0	0	0	0	36.523	1	0	0	3	0	0	0	1	0	0	16	0	0	0	1	0	0	72	44	97	92	16
35	0	0	1	0	0	1	0	0	0	1	1	0	0	0	0	0	0	1	0	1	0	1	0	0	0	1	34.9683	1	0	0	0	1	0	0	0	0	0	7	0	0	1	0	0	0	102	64	97.3	105	40
36	0	0	1	0	0	1	0	0	0	1	0	0	0	1	0	0	0	4	1	2	0	0	1	0	0	0	31.4714	1	0	0	4	0	0	0	1	0	0	1	0	1	0	0	0	0	128	62	103.9	103	18
37	0	0	0	0	1	1	0	0	0	1	0	0	0	1	0	0	0	4	0	1	0	1	0	0	0	1	30.863	1	0	0	2	0	0	1	0	0	0	9	0	0	1	0	0	0	121	65	102	89	20
38	0	1	0	0	0	1	0	0	0	1	0	0	0	0	1	0	0	5	0	1	0	1	0	0	0	1	40.2528	1	1	0	5	0	0	0	0	1	0	10	0	0	1	0	0	0	131	76	102	128	32
39	0	0	1	0	0	1	0	0	0	1	0	0	0	0	0	1	0	6	0	3	1	0	0	0	0	1	21.6413	0	0	0	12	0	0	0	0	0	1	23	0	0	0	0	1	0	152	67	101	94	29
40	0	0	1	0	0	1	0	0	0	1	0	0	0	1	0	0	0	4	0	3	1	0	0	0	0	1	31.6121	1	0	0	8	0	0	0	0	1	0	33	0	0	0	0	0	1	109	64	99.2	43	20
41	0	0	1	0	0	1	0	0	0	1	0	0	0	0	1	0	0	5	1	1	0	1	0	0	0	1	27.0991	0	0	0	13	0	0	0	0	0	1	31	0	0	0	0	0	1	127	93	100.6	99	20
42	0	0	1	0	0	1	0	0	0	1	0	0	0	0	0	0	1	7	0	2		0	1	0	0	1	23.9024	0	0	0	10	0	0	0	0	0	1	16	0	0	0	1	0	0	132	68	98.6	91	18
43	1	0	0	0	0	1	0	0	0	1	0	0	1	0	0	0	0	3	0	5	0	0	0	0	1	0	40.966	1	1	0	2	0	0	1	0	0	0	4	0	1	0	0	0	0	105	64	98.5	78	24
44	0	0	1	0	0	1	0	0	0	1	0	0	0	0	0	1	0	6	0	1	0	1	0	0	0	1	26.6055	0	0	0	9	0	0	0	0	0	1	29	0	0	0	0	0	1	131	70	98.7	98	10
45	0	0	0	0	1	1	0	0	0	1	0	0	0	1	0	0	0	4	0	1	0	1	0	0	0	1	28.4091	0	0	0	11	0	0	0	0	0	1	41	0	0	0	0	0	1	125	71	96	81	21
46	0	0	1	0	0	1	0	0	0	1	0	0	0	1	0	0	0	4	1	1	0	1	0	0	0	0	28.436	0	0	0	7	0	0	0	0	1	0	15	0	0	0	1	0	0	105	57	98.1	102	20
47	0	0	1	0	0	1	0	0	0	1	0	0	0	0	0	1	0	6	0	1	0	1	0	0	0	1	23.8226	0	0	0	12	0	0	0	0	0	1	28	0	0	0	0	0	1	158	43	99	74	17
48	0	1	0	0	0	1	0	0	0	1	0	0	0	0	0	1	0	6	1	1	0	1	0	0	0	0	21.5538	0	0	0	5	0	0	0	0	1	0	13	0	0	0	1	0	0	125	51	99.5	66	31
49	1	0	0	0	0	1	0	0	0	1	0	0	0	0	1	0	0	5	1	1	0	1	0	0	0	1	27.6095	0	0	0	12	0	0	0	0	0	1	23	0	0	0	0	1	0	148	91	100.4	61	20
50	0	0	1	0	0	1	0	0	0	1	0	0	0	0	1	0	0	5	1	2	0	0	1	0	0	1	29.8404	0	0	0	10	0	0	0	0	0	1	30	0	0	0	0	0	1	115	65	100.1	106	20
51	1	0	0	0	0	1	0	0	0	1	0	0	0	1	0	0	0	4	0	3	1	0	0	0	0	0	28.8889	0	0	0	3	0	0	0	1	0	0	15	0	0	0	1	0	0	139	66	100	98	20
52	0	0	1	0	0	1	0	0	0	1	0	0	0	0	1	0	0	5	0	1	0	1	0	0	0	0	25.7533	0	0	0	5	0	0	0	0	1	0	5	0	1	0	0	0	0	136	63	98.8	80	22
53	0	0	1	0	0	1	0	0	0	1	0	0	0	0	1	0	0	5	0	1	0	1	0	0	0	0	24.4646	0	0	0	7	0	0	0	0	1	0	18	0	0	0	0	1	0	122	59	98	88	34
54	0	1	0	0	0	1	0	0	0	1	0	1	0	0	0	0	0	2	0	3	1	0	0	0	0	0	28.7757	0	0	0	2	0	0	1	0	0	0	3	0	1	0	0	0	0	142	92	98	103	18
55	1	0	0	0	0	1	0	0	0	1	0	0	0	0	0	1	0	6	0	2	0	0	1	0	0	0	33.705	1	0	0	10	0	0	0	0	0	1	20	0	0	0	0	1	0	148	67	99	90	20
56	0	0	1	0	0	1	0	0	0	1	0	1	0	0	0	0	0	2	0	3	1	0	0	0	0	0	31.6148	1	0	0	2	0	0	1	0	0	0	5	0	1	0	0	0	0	103	67	98	107	22
57	0	0	1	0	0	1	0	0	0	1	0	0	0	1	0	0	0	4	0	1	0	1	0	0	0	1	25.565	0	0	0	10	0	0	0	0	0	1	32	0	0	0	0	0	1	103	49	99	77	20
58	1	0	0	0	0	1	0	0	0	1	0	0	0	1	0	0	0	4	0	1	0	1	0	0	0	0	22.1137	0	0	0	7	0	0	0	0	1	0	7	0	0	1	0	0	0	189	97	98	97	20
59	0	0	0	1	0	1	0	0	0	1	0	0	0	0	1	0	0	5	1	3	1	0	0	0	0	0	29.7125	0	0	0	6	0	0	0	0	1	0	12	0	0	0	1	0	0	104	65	97.1	110	37
60	0	1	0	0	0	1	0	0	0	1	0	0	0	0	1	0	0	5	0	1	0	1	0	0	0	0	29.2427	0	0	0	13	0	0	0	0	0	1	40	0	0	0	0	0	1	117	65	98.2	84	16
61	0	0	1	0	0	1	0	0	0	1	0	1	0	0	0	0	0	2	0	3	1	0	0	0	0	0	54.1736	1	1	0	3	0	0	0	1	0	0	9	0	0	1	0	0	0	132	63	99.4	67	20
62	0	0	0	0	1	1	0	0	0	1	0	0	0	1	0	0	0	4	0	1	0	1	0	0	0	1	23.2931	0	0	0	8	0	0	0	0	1	0	11	0	0	0	1	0	0	129	68	98.2	84	20
63	1	0	0	0	0	1	0	0	0	1	0	0	0	0	0	1	0	6	0	1	0	1	0	0	0	1	30.8365	1	0	0	10	0	0	0	0	0	1	31	0	0	0	0	0	1	144	75	99	77	22
64	0	0	1	0	0	1	0	0	0	1	0	0	0	1	0	0	0	4	1	3	1	0	0	0	0	0	29.5638	0	0	0	2	0	0	1	0	0	0	12	0	0	0	1	0	0	103	67	101.9	108	21
65	0	0	0	1	0	1	0	0	0	1	0	0	0	0	1	0	0	5	0	1	0	1	0	0	0	1	29.2559	0	0	0	7	0	0	0	0	1	0	24	0	0	0	0	1	0	142	73	97.3	95	16
66	1	0	0	0	0	1	0	0	0	1	0	0	0	1	0	0	0	4	0	2	0	0	1	0	0	0	32.0059	1	0	0	10	0	0	0	0	0	1	31	0	0	0	0	0	1	115	56	97.7	71	22
67	0	0	1	0	0	1	0	0	0	1	0	0	0	1	0	0	0	4	0	3	1	0	0	0	0	0	24.2948	0	0	0	7	0	0	0	0	1	0	22	0	0	0	0	1	0	125	73	98.2	82	22
68	0	0	1	0	0	1	0	0	0	1	0	0	0	0	1	0	0	5	0	3	1	0	0	0	0	1	18.6877	0	0	0	5	0	0	0	0	1	0	17	0	0	0	1	0	0	120	90	98.2	100	18
69	0	1	0	0	0	1	0	0	0	1	0	0	0	0	0	0	1	7	1	1	0	1	0	0	0	1	26.3611	0	0	0	8	0	0	0	0	1	0	16	0	0	0	1	0	0	173	67	100.1	70	20
70	0	1	0	0	0	1	0	0	0	1	0	0	0	0	0	1	0	6	0	3	1	0	0	0	0	1					8	0	0	0	0	1	0	12	0	0	0	1	0	0	171	62	98.8	80	26
71	0	0	1	0	0	1	0	0	0	1	0	0	0	0	1	0	0	5	1	3	1	0	0	0	0	0	26.0157	0	0	0	5	0	0	0	0	1	0	11	0	0	0	1	0	0	136	81	97.6	87	36
72	0	0	1	0	0	1	0	0	0	1	0	1	0	0	0	0	0	2	0	3	1	0	0	0	0	0	45.5619	1	1	0	3	0	0	0	1	0	0	4	0	1	0	0	0	0	124	57	99.8	97	17
73	0	0	1	0	0	1	0	0	0	1	0	0	0	0	1	0	0	5	0	4	0	0	0	1	0	0	26.2729	0	0	0	8	0	0	0	0	1	0	6	0	0	1	0	0	0	148	69	97.8	85	24
74	1	0	0	0	0	1	0	0	0	1	1	0	0	0	0	0	0	1	0	2	0	0	1	0	0	0	43.8693	1	1	0	1	0	1	0	0	0	0	-3	1	0	0	0	0	0	116	89	98.1	103	18
75	0	0	1	0	0	1	0	0	0	1	0	0	1	0	0	0	0	3	0	3	1	0	0	0	0	0	44.7087	1	1	0	2	0	0	1	0	0	0	-4	1	0	0	0	0	0	133	75	98	108	24
76	1	0	0	0	0	1	0	0	0	1	0	1	0	0	0	0	0	2	0	3	1	0	0	0	0	0	30.7958	1	0	0	3	0	0	0	1	0	0	12	0	0	0	1	0	0	119	67	98	78	16
77	0	0	1	0	0	1	0	0	0	1	0	0	0	1	0	0	0	4	0	3	1	0	0	0	0	0	34.1653	1	0	0	4	0	0	0	1	0	0	15	0	0	0	1	0	0	92	58	98.1	90	26
78	1	0	0	0	0	1	0	0	0	1	0	0	1	0	0	0	0	3	0	4	0	0	0	1	0	0	31.0684	1	0	0	3	0	0	0	1	0	0	5	0	1	0	0	0	0	94	70	97.4	68	24
79	0	0	1	0	0	1	0	0	0	1	0	0	0	0	0	0	1	7	0	4	0	0	0	1	0	0	20.4886	0	0	0	6	0	0	0	0	1	0	27	0	0	0	0	1	0	135	67	96.7	91	23
80	0	0	1	0	0	1	0	0	0	1	0	1	0	0	0	0	0	2	1	3	1	0	0	0	0	0	34.9632	1	0	0	1	0	1	0	0	0	0	-4	1	0	0	0	0	0	124	64	98	95	22
81	0	0	1	0	0	1	0	0	0	1	0	1	0	0	0	0	0	2	0	4	0	0	0	1	0	0	17.5965	0	0	1	9	0	0	0	0	0	1	55	0	0	0	0	0	1	145	102	98.2	80	15
82	0	0	1	0	0	1	0	0	0	1	0	0	0	0	1	0	0	5	1	4	0	0	0	1	0	1	19.9851	0	0	0	12	0	0	0	0	0	1	19	0	0	0	0	1	0	182	107	99.7	132	21
83	0	1	0	0	0	1	0	0	0	1	0	0	0	1	0	0	0	4	0	3	1	0	0	0	0	0	27.0146	0	0	0	3	0	0	0	1	0	0	5	0	1	0	0	0	0	132	71	100.6	86	20
84	0	0	1	0	0	1	0	0	0	1	0	0	0	0	0	1	0	6	0	1	0	1	0	0	0	1	32.05	1	0	0	12	0	0	0	0	0	1	18	0	0	0	0	1	0	145	67	98	83	18
85	0	0	1	0	0	1	0	0	0	1	0	0	1	0	0	0	0	3	1	4	0	0	0	1	0	0	23.6889	0	0	0	1	0	1	0	0	0	0	4	0	1	0	0	0	0	105	61	100.9	79	22
86	0	0	1	0	0	1	0	0	0	1	0	0	0	0	1	0	0	5	0	4	0	0	0	1	0	0	21.5059	0	0	0	5	0	0	0	0	1	0	16	0	0	0	1	0	0	103	58	100.3	82	47
87	0	0	1	0	0	1	0	0	0	1	0	0	1	0	0	0	0	3	1	1	0	1	0	0	0	0	23.0933	0	0	0	3	0	0	0	1	0	0	10	0	0	1	0	0	0	98	62	99	84	22
88	0	1	0	0	0	1	0	0	0	1	0	0	0	0	0	1	0	6	1	3	1	0	0	0	0	0	20.3032	0	0	0	10	0	0	0	0	0	1	15	0	0	0	1	0	0	174	82	99.4	0	27
89	0	0	0	1	0	1	0	0	0	1	0	1	0	0	0	0	0	2	0	3	1	0	0	0	0	0	41.9479	1	1	0	1	0	1	0	0	0	0	1	0	1	0	0	0	0	132	67	98.1	117	41
90	0	0	0	0	1	1	0	0	0	1	0	1	0	0	0	0	0	2	0	2	0	0	1	0	0	0	25.8432	0	0	0	3	0	0	0	1	0	0	22	0	0	0	0	1	0	139	91	103	120	26
91	1	0	0	0	0	1	0	0	0	1	0	0	0	1	0	0	0	4	0	4	0	0	0	1	0	0	19.0808	0	0	0	7	0	0	0	0	1	0	27	0	0	0	0	1	0	122	65	103	89	24
92	0	0	1	0	0	1	0	0	0	1	0	0	0	1	0	0	0	4	0	1	0	1	0	0	0	1	23.8281	0	0	0	9	0	0	0	0	0	1	36	0	0	0	0	0	1	91	54	100	79	20
93	0	0	1	0	0	1	0	0	0	1	0	0	0	0	0	1	0	6	0	4	0	0	0	1	0	0	26.6969	0	0	0	8	0	0	0	0	1	0	21	0	0	0	0	1	0	84	52	98.4	104	30
94	0	1	0	0	0	1	0	0	0	1	0	0	1	0	0	0	0	3	1	2	0	0	1	0	0	0	31.9079	1	0	0	1	0	1	0	0	0	0	0	1	0	0	0	0	0	130	88	98	71
95	0	1	0	0	0	1	0	0	0	1	0	0	1	0	0	0	0	3	1	3	1	0	0	0	0	0	37.172	1	0	0	10	0	0	0	0	0	1	21	0	0	0	0	1	0	142	84	100.8	59	18
96	0	0	1	0	0	1	0	0	0	1	0	0	0	1	0	0	0	4	0	3	1	0	0	0	0	0					4	0	0	0	1	0	0	0	1	0	0	0	0	0	137	60	98.1	82	26
97	0	0	1	0	0	1	0	0	0	1	1	0	0	0	0	0	0	1	1	3	1	0	0	0	0	0	32.2006	1	0	0	5	0	0	0	0	1	0	24	0	0	0	0	1	0	95	58	97	106	47
98	0	0	1	0	0	1	0	0	0	1	0	0	0	0	0	1	0	6	0	1	0	1	0	0	0	1					9	0	0	0	0	0	1	32	0	0	0	0	0	1	119	58	98.4	74	18
99	1	0	0	0	0	1	0	0	0	1	0	0	1	0	0	0	0	3	1	2	0	0	1	0	0	1	20.7612	0	0	0	8	0	0	0	0	1	0	27	0	0	0	0	1	0	139	60	100.8	135	21
100	0	1	0	0	0	1	0	0	0	1	0	0	0	0	1	0	0	5	1	1	0	1	0	0	0	0	25.9931	0	0	0	10	0	0	0	0	0	1	31	0	0	0	0	0	1	160	76	94.6	78	16
101	0	0	1	0	0	1	0	0	0	1	0	0	0	0	0	0	1	7	0	1	0	1	0	0	0	1	14.9656	0	0	1	7	0	0	0	0	1	0	11	0	0	0	1	0	0	93	55	98.1	104	22
102	0	0	1	0	0	1	0	0	0	1	0	0	1	0	0	0	0	3	1	4	0	0	0	1	0	0	27.4297	0	0	0	2	0	0	1	0	0	0	10	0	0	1	0	0	0	129	65	99.1	94	18
103	0	0	0	0	1	1	0	0	0	1	0	1	0	0	0	0	0	2	1	2	0	0	1	0	0	0	33.5329	1	0	0	2	0	0	1	0	0	0	2	0	1	0	0	0	0	185	79	99	107	26
104	0	0	1	0	0	1	0	0	0	1	0	0	0	0	0	1	0	6	0	3	1	0	0	0	0	1	16.0047	0	0	1	6	0	0	0	0	1	0	5	0	1	0	0	0	0	125	61	97.5	72	21
105	0	0	1	0	0	1	0	0	0	1	0	1	0	0	0	0	0	2	0	3	1	0	0	0	0	0	24.4561	0	0	0	1	0	1	0	0	0	0	0	1	0	0	0	0	0	111	75	97	107	20
106	0	0	1	0	0	1	0	0	0	1	0	0	0	0	1	0	0	5	0	1	0	1	0	0	0	0	29.4763	0	0	0	17	0	0	0	0	0	1	39	0	0	0	0	0	1	135	70	97.3	92	24
107	0	0	1	0	0	1	0	0	0	1	0	0	0	0	1	0	0	5	0	3	1	0	0	0	0	0	21.2411	0	0	0	3	0	0	0	1	0	0	5	0	1	0	0	0	0	109	54	98.4	98	22
108	0	0	1	0	0	1	0	0	0	1	0	0	0	0	1	0	0	5	0	1	0	1	0	0	0	1	31.2394	1	0	0	10	0	0	0	0	0	1	24	0	0	0	0	1	0	136	87	99	103	22
109	0	0	0	1	0	1	0	0	0	1	0	1	0	0	0	0	0	2	1	3	1	0	0	0	0	0	35.2365	1	0	0	1	0	1	0	0	0	0	1	0	1	0	0	0	0	125	53	98.9	75	26
110	0	0	1	0	0	1	0	0	0	1	0	1	0	0	0	0	0	2	0	3	1	0	0	0	0	0	48.8591	1	1	0	0	1	0	0	0	0	0	-2	1	0	0	0	0	0	140	72	100.8	97	25
111	0	0	1	0	0	1	0	0	0	1	0	0	0	0	0	1	0	6	0	1	0	1	0	0	0	1	23.6764	0	0	0	8	0	0	0	0	1	0	16	0	0	0	1	0	0	169	67	98.3	87	18
112	0	0	0	1	0	1	0	0	0	1	0	1	0	0	0	0	0	2	0	3	1	0	0	0	0	0	32.3549	1	0	0	4	0	0	0	1	0	0	10	0	0	1	0	0	0	113	68	99.1	86	17
113	0	0	1	0	0	1	0	0	0	1	0	1	0	0	0	0	0	2	0	3	1	0	0	0	0	0	27.7408	0	0	0	5	0	0	0	0	1	0	21	0	0	0	0	1	0	141	77	96.4	84	22
114	0	0	1	0	0	1	0	0	0	1	0	1	0	0	0	0	0	2	1	3	1	0	0	0	0	0	29.6107	0	0	0	1	0	1	0	0	0	0	5	0	1	0	0	0	0	127	86	103.1	100	28
115	0	0	1	0	0	1	0	0	0	1	0	0	0	0	1	0	0	5	1	1	0	1	0	0	0	1	15.6731	0	0	1	6	0	0	0	0	1	0	21	0	0	0	0	1	0	127	53	101.3	110	22
116	0	0	1	0	0	1	0	0	0	1	0	0	0	0	1	0	0	5	1	3	1					0	28.1254	0	0	0	3	0	0	0	1	0	0	5	0	1	0	0	0	0	130	56	98.4	125	20
117	0	0	0	1	0	1	0	0	0	1	0	0	0	0	0	1	0	6	0	1	0	1	0	0	0	0	33.6052	1	0	0	7	0	0	0	0	1	0	13	0	0	0	1	0	0	110	52	100.8	83	21
118	0	0	1	0	0	1	0	0	0	1	0	0	1	0	0	0	0	3	1	3	1	0	0	0	0	0	24.1925	0	0	0	1	0	1	0	0	0	0	3	0	1	0	0	0	0	159	78	98.4	79	20
119	0	0	1	0	0	1	0	0	0	1	0	1	0	0	0	0	0	2	1	1	0	1	0	0	0	0	32.0545	1	0	0	1	0	1	0	0	0	0	5	0	1	0	0	0	0	141	80	98.4	115	23
120	0	0	1	0	0	1	0	0	0	1	1	0	0	0	0	0	0	1	0	3	1	0	0	0	0	0	58.4132	1	1	0	1	0	1	0	0	0	0	12	0	0	0	1	0	0	176	69	98.7	99	28
121	0	0	1	0	0	1	0	0	0	1	0	0	1	0	0	0	0	3	0	3	1	0	0	0	0	0	32.2393	1	0	0	1	0	1	0	0	0	0	0	1	0	0	0	0	0	129	57	100.6	116	32
122	0	1	0	0	0	1	0	0	0	1	1	0	0	0	0	0	0	1	0	1	0	1	0	0	0	0					0	1	0	0	0	0	0	0	1	0	0	0	0	0	92	56	98.2	84	18
123	0	0	1	0	0	1	0	0	0	1	0	0	0	0	0	1	0	6	1	1	0	1	0	0	0	1	19.6293	0	0	0	9	0	0	0	0	0	1	23	0	0	0	0	1	0	118	81	97.5	86	22
124	0	0	1	0	0	1	0	0	0	1	0	1	0	0	0	0	0	2	0	3	1	0	0	0	0	0	24.2382	0	0	0	0	1	0	0	0	0	0	8	0	0	1	0	0	0	101	59	100	88	24
125	0	0	0	1	0	1	0	0	0	1	0	1	0	0	0	0	0	2	1	1	0	1	0	0	0	1	32.589	1	0	0	6	0	0	0	0	1	0	15	0	0	0	1	0	0	112	73	98.5	86	25
126	0	0	1	0	0	1	0	0	0	1	0	0	1	0	0	0	0	3	1	3	1	0	0	0	0	0	25.9451	0	0	0	2	0	0	1	0	0	0	1	0	1	0	0	0	0	117	71	98.1	86	18
127	0	0	1	0	0	1	0	0	0	1	0	0	1	0	0	0	0	3	0	3	1	0	0	0	0	0	28.9707	0	0	0	1	0	1	0	0	0	0	0	1	0	0	0	0	0	116	56	98.2	66	24
128	0	1	0	0	0	1	0	0	0	1	0	1	0	0	0	0	0	2	0	3	1	0	0	0	0	0	34.4445	1	0	0	2	0	0	1	0	0	0	4	0	1	0	0	0	0	170	97	99	118	30
129	0	0	1	0	0	1	0	0	0	1	0	1	0	0	0	0	0	2	0	3	1	0	0	0	0	0	28.3045	0	0	0	2	0	0	1	0	0	0	3	0	1	0	0	0	0	83	51	101.5	99	18
130	0	0	1	0	0	1	0	0	0	1	0	0	0	1	0	0	0	4	1	3	1	0	0	0	0	0	26.6109	0	0	0	4	0	0	0	1	0	0	5	0	1	0	0	0	0	143	71	99.3	82	25
131	1	0	0	0	0	1	0	0	0	1	0	1	0	0	0	0	0	2	0	3	1	0	0	0	0	0					0	1	0	0	0	0	0	0	1	0	0	0	0	0	129	76	98.7	69	24
132	0	0	1	0	0	1	0	0	0	1	0	0	0	0	0	1	0	6	1	4	0	0	0	1	0	1					8	0	0	0	0	1	0	19	0	0	0	0	1	0	101	58	99	94	94
133	0	0	1	0	0	1	0	0	0	1	0	1	0	0	0	0	0	2	1	3	1	0	0	0	0	0	27.205	0	0	0	1	0	1	0	0	0	0	8	0	0	1	0	0	0	138	77	98.1	125	32
134	1	0	0	0	0	1	0	0	0	1	0	0	1	0	0	0	0	3	1	3	1	0	0	0	0	0	28.4679	0	0	0	1	0	1	0	0	0	0	10	0	0	1	0	0	0	120	61	98.2	91	30
135	0	0	1	0	0	1	0	0	0	1	0	0	0	1	0	0	0	4	0	3	1	0	0	0	0	0	25.5136	0	0	0	11	0	0	0	0	0	1	28	0	0	0	0	0	1	118	63	98.8	71	20
136	0	0	1	0	0	1	0	0	0	1	0	0	1	0	0	0	0	3	0	1	0	1	0	0	0	0	30.7626	1	0	0	1	0	1	0	0	0	0	5	0	1	0	0	0	0	154	85	99.2	108	18
137	0	0	1	0	0	1	0	0	0	1	0	0	0	0	0	1	0	6	0	1	0	1	0	0	0	1					7	0	0	0	0	1	0	15	0	0	0	1	0	0	128	64	99.2	135	17
138	0	0	1	0	0	1	0	0	0	1	0	0	0	0	1	0	0	5	1	1	0	1	0	0	0	1	34.9452	1	0	0	7	0	0	0	0	1	0	18	0	0	0	0	1	0	139	77	98	82	17
139	0	0	0	1	0	1	0	0	0	1	0	0	0	1	0	0	0	4	0	3	1	0	0	0	0	0	21.899	0	0	0	2	0	0	1	0	0	0	5	0	1	0	0	0	0	153	81	97.7	68	17
140	0	0	1	0	0	1	0	0	0	1	0	0	0	0	1	0	0	5	1	1	0	1	0	0	0	1	28.0763	0	0	0	13	0	0	0	0	0	1	36	0	0	0	0	0	1	106	60	97	85	30
141	0	0	1	0	0	1	0	0	0	1	1	0	0	0	0	0	0	1	0	2	0	0	1	0	0	0					0	1	0	0	0	0	0	1	0	1	0	0	0	0	143	83	99.3	72	18
142	0	0	0	1	0	1	0	0	0	1	1	0	0	0	0	0	0	1	1	3	1	0	0	0	0	0	40.1633	1	1	0	1	0	1	0	0	0	0	-1	1	0	0	0	0	0	127	81	97	107	19
143	0	0	0	0	1	1	0	0	0	1	0	0	0	1	0	0	0	4	0	3	1	0	0	0	0	0	29.8194	0	0	0	3	0	0	0	1	0	0	5	0	1	0	0	0	0	90	53	99.1	71	21
144	0	0	0	0	1	1	0	0	0	1	0	1	0	0	0	0	0	2	1	3	1	0	0	0	0	0	22.7079	0	0	0	0	1	0	0	0	0	0	5	0	1	0	0	0	0	139	69	103	100	24
145	0	0	1	0	0	1	0	0	0	1	0	0	0	0	0	1	0	6	0	1	0	1	0	0	0	0	36.1033	1	0	0	13	0	0	0	0	0	1	43	0	0	0	0	0	1	111	56	98	72	16
146	0	0	1	0	0	1	0	0	0	1	0	0	1	0	0	0	0	3	0	3	1	0	0	0	0	0	37.9491	1	0	0	2	0	0	1	0	0	0	18	0	0	0	0	1	0	152	75	100	98	24
147	0	0	1	0	0	1	0	0	0	1	0	0	0	0	1	0	0	5	0	3	1	0	0	0	0	0	24.6734	0	0	0	7	0	0	0	0	1	0	8	0	0	1	0	0	0	118	59	98.5	88	17
148	0	0	1	0	0	1	0	0	0	1	0	0	0	1	0	0	0	4	0	4	0	0	0	1	0	0	24.1404	0	0	0	6	0	0	0	0	1	0	22	0	0	0	0	1	0	127	86	98	97	19
149	0	0	1	0	0	1	0	0	0	1	0	1	0	0	0	0	0	2	1	3	1	0	0	0	0	0	26.5888	0	0	0	5	0	0	0	0	1	0	18	0	0	0	0	1	0	114	75	98.4	97	18
150	0	1	0	0	0	1	0	0	0	1	0	1	0	0	0	0	0	2	1	3	1	0	0	0	0	0	27.5482	0	0	0	3	0	0	0	1	0	0	21	0	0	0	0	1	0	117	65	98	101	22
151	0	0	1	0	0	1	0	0	0	1	0	0	0	1	0	0	0	4	0	4	0	0	0	1	0	1	20.1408	0	0	0	19	0	0	0	0	0	1	63	0	0	0	0	0	1	131	39	99.4	60	23
152	0	0	0	1	0	1	0	0	0	1	0	0	0	0	0	1	0	6	0	1	0	1	0	0	0	1	18.0751	0	0	0	6	0	0	0	0	1	0	14	0	0	0	1	0	0	120	60	98.9	89	26
153	0	1	0	0	0	1	0	0	0	1	0	0	0	1	0	0	0	4	0	4	0	0	0	1	0	1	20.817	0	0	0	3	0	0	0	1	0	0	8	0	0	1	0	0	0	159	63	98.4	100	35
154	0	0	1	0	0	1	0	0	0	1	0	0	0	0	1	0	0	5	1	4	0	0	0	1	0	1	21.5139	0	0	0	16	0	0	0	0	0	1	46	0	0	0	0	0	1	120	55	98	116	42
155	0	1	0	0	0	1	0	0	0	1	0	1	0	0	0	0	0	2	0	2	0	0	1	0	0	0	35.0189	1	0	0	1	0	1	0	0	0	0	5	0	1	0	0	0	0	176	106	102	103	22
156	0	0	1	0	0	1	0	0	0	1	0	0	1	0	0	0	0	3	1	3	1	0	0	0	0	0	35.1541	1	0	0	6	0	0	0	0	1	0	19	0	0	0	0	1	0	122	77	99	82	21
157	0	0	1	0	0	1	0	0	0	1	0	0	0	0	0	1	0	6	1	1	0	1	0	0	0	1	16.6531	0	0	1	15	0	0	0	0	0	1	39	0	0	0	0	0	1	155	83	102	93	28
158	0	0	1	0	0	1	0	0	0	1	0	0	1	0	0	0	0	3	1	4	0	0	0	1	0	0	21.7662	0	0	0	4	0	0	0	1	0	0	15	0	0	0	1	0	0	123	83	97.5	100	37
159	0	1	0	0	0	1	0	0	0	1	0	0	1	0	0	0	0	3	0	1	0	1	0	0	0	0	31.4077	1	0	0	5	0	0	0	0	1	0	15	0	0	0	1	0	0	201	87	100	88	21
160	0	0	1	0	0	1	0	0	0	1	0	0	0	1	0	0	0	4	1	1	0	1	0	0	0	1	24.2188	0	0	0	8	0	0	0	0	1	0	30	0	0	0	0	0	1	145	77	100	150	24
161	0	1	0	0	0	1	0	0	0	1	0	0	0	0	1	0	0	5	1	2	0	0	1	0	0	0	27.4764	0	0	0	7	0	0	0	0	1	0	13	0	0	0	1	0	0	136	78	97.9	124	28
162	0	0	1	0	0	1	0	0	0	1	0	0	0	0	1	0	0	5	0	1	0	1	0	0	0	1	25.5323	0	0	0	10	0	0	0	0	0	1	37	0	0	0	0	0	1	142	71	97.5	115	22
163	0	0	0	1	0	1	0	0	0	1	0	0	0	0	1	0	0	5	0	1	0	1	0	0	0	1	21.1553	0	0	0	15	0	0	0	0	0	1	39	0	0	0	0	0	1	82	49	98	100	14
164	0	0	1	0	0	1	0	0	0	1	0	0	0	0	0	1	0	6	0	1	0	1	0	0	0	1	25.2994	0	0	0	11	0	0	0	0	0	1	27	0	0	0	0	1	0	137	71	98	66	26
165	0	1	0	0	0	1	0	0	0	1	0	0	0	0	1	0	0	5	0	1	0	1	0	0	0	0	32.6265	1	0	0	12	0	0	0	0	0	1	27	0	0	0	0	1	0	181	65	99.3	101	26
166	0	0	1	0	0	1	0	0	0	1	0	0	0	1	0	0	0	4	0	4	0	0	0	1	0	0	22.4766	0	0	0	3	0	0	0	1	0	0	5	0	1	0	0	0	0	134	60	98	56	18
167	0	0	1	0	0	1	0	0	0	1	0	0	1	0	0	0	0	3	1	3	1	0	0	0	0	0	26.1468	0	0	0	1	0	1	0	0	0	0	3	0	1	0	0	0	0	110	51	99.7	98	38
168	0	0	0	0	1	1	0	0	0	1	0	0	0	1	0	0	0	4	0	2	0	0	1	0	0	1	25.4033	0	0	0	16	0	0	0	0	0	1	43	0	0	0	0	0	1	76	49	97	64	20
169	0	1	0	0	0	1	0	0	0	1	0	0	0	0	0	0	1	7	1	1	0	1	0	0	0	1					10	0	0	0	0	0	1	30	0	0	0	0	0	1	181	85	100	74	22
170	0	0	0	0	1	1	0	0	0	1	0	0	0	0	1	0	0	5	1	1	0	1	0	0	0	1	25.0506	0	0	0	11	0	0	0	0	0	1	34	0	0	0	0	0	1	146	56	99	62	19
171	0	0	1	0	0	1	0	0	0	1	0	0	1	0	0	0	0	3	1	3	1	0	0	0	0	1	36.0005	1	0	0	11	0	0	0	0	0	1	33	0	0	0	0	0	1	163	58	97.3	66	22
172	0	0	1	0	0	1	0	0	0	1	0	0	1	0	0	0	0	3	1	4	0	0	0	1	0	0	28.7274	0	0	0	2	0	0	1	0	0	0	8	0	0	1	0	0	0	132	79	100	78	21
173	0	0	1	0	0	1	0	0	0	1	0	0	0	0	1	0	0	5	1	1	0	1	0	0	0	0	24.1018	0	0	0	3	0	0	0	1	0	0	5	0	1	0	0	0	0	143	69	102.4	72	22
174	0	0	1	0	0	1	0	0	0	1	0	0	0	1	0	0	0	4	1	1	0	1	0	0	0	0	36.5613	1	0	0	6	0	0	0	0	1	0	11	0	0	0	1	0	0	155	74	98.9	99	16
175	0	0	1	0	0	1	0	0	0	1	0	0	0	1	0	0	0	4	1	2	0	0	1	0	0	1	26.4616	0	0	0	8	0	0	0	0	1	0	4	0	1	0	0	0	0	112	79	101.7	83	19
176	0	0	1	0	0	1	0	0	0	1	0	0	0	0	1	0	0	5	1	4	0	0	0	1	0	0	20.3457	0	0	0	8	0	0	0	0	1	0	13	0	0	0	1	0	0	138	83	98.1	101	18
177	0	0	1	0	0	1	0	0	0	1	0	0	0	0	0	1	0	6	1	1	0	1	0	0	0	1	26.7614	0	0	0	5	0	0	0	0	1	0	11	0	0	0	1	0	0	117	56	98.3	85	18
178	0	0	1	0	0	1	0	0	0	1	0	0	0	0	1	0	0	5	0	4	0	0	0	1	0	0	19.777	0	0	0	13	0	0	0	0	0	1	40	0	0	0	0	0	1	118	65	98.4	77	16
179	0	0	1	0	0	1	0	0	0	1	0	1	0	0	0	0	0	2	1	5	0	0	0	0	1	0	21.4533	0	0	0	2	0	0	1	0	0	0	24	0	0	0	0	1	0	143	78	98	111	19
180	0	0	1	0	0	1	0	0	0	1	0	0	0	1	0	0	0	4	1	1	0	1	0	0	0	1					10	0	0	0	0	0	1	21	0	0	0	0	1	0	156	95	98.1	98	24
181	0	1	0	0	0	1	0	0	0	1	0	0	1	0	0	0	0	3	1	3	1	0	0	0	0	0	37.8687	1	0	0	1	0	1	0	0	0	0	5	0	1	0	0	0	0	110	83	100.8	101	16
182	0	0	1	0	0	1	0	0	0	1	0	0	1	0	0	0	0	3	1	4	0	0	0	1	0	0	25.3535	0	0	0	3	0	0	0	1	0	0	3	0	1	0	0	0	0	130	71	97.6	97	18
183	0	0	0	1	0	1	0	0	0	1	0	0	0	1	0	0	0	4	0	4	0	0	0	1	0	0	21.4402	0	0	0	10	0	0	0	0	0	1	37	0	0	0	0	0	1	140	55	97.9	103	20
184	0	0	1	0	0	1	0	0	0	1	0	0	1	0	0	0	0	3	0	3	1	0	0	0	0	0	40.2084	1	1	0	2	0	0	1	0	0	0	0	1	0	0	0	0	0	145	69	99.4	113	22
185	0	0	1	0	0	1	0	0	0	1	0	1	0	0	0	0	0	2	1	3	1	0	0	0	0	0	20.4093	0	0	0	2	0	0	1	0	0	0	5	0	1	0	0	0	0	140	70	98.8	113	19
186	0	0	1	0	0	1	0	0	0	1	0	1	0	0	0	0	0	2	0	2	0	0	1	0	0	0	28.2246	0	0	0	1	0	1	0	0	0	0	5	0	1	0	0	0	0	111	65	98.4	99	19
187	0	0	0	0	1	1	0	0	0	1	0	0	0	0	0	1	0	6	0	1	0	1	0	0	0	1	25.9321	0	0	0	8	0	0	0	0	1	0	19	0	0	0	0	1	0	142	97	97.3	121	24
188	0	0	1	0	0	1	0	0	0	1	0	0	0	1	0	0	0	4	0	2	0	0	1	0	0	1	22.9472	0	0	0	8	0	0	0	0	1	0	18	0	0	0	0	1	0	121	60	98.9	105	28
189	1	0	0	0	0	1	0	0	0	1	0	0	1	0	0	0	0	3	1	1	0	1	0	0	0	0	28.4598	0	0	0	7	0	0	0	0	1	0	29	0	0	0	0	0	1	126	70	101.1	88	35
190	0	0	0	0	1	1	0	0	0	1	0	1	0	0	0	0	0	2	0	2	0	0	1	0	0	0	41.7959	1	1	0	1	0	1	0	0	0	0	-1	1	0	0	0	0	0	141	79	101	98	18
191	0	1	0	0	0	1	0	0	0	1	0	0	1	0	0	0	0	3	1	3	1	0	0	0	0	0	27.2418	0	0	0	7	0	0	0	0	1	0	27	0	0	0	0	1	0	171	71	98.4	86	18
192	0	0	1	0	0	1	0	0	0	1	0	0	0	0	1	0	0	5	0	1	0	1	0	0	0	1	24.2845	0	0	0	8	0	0	0	0	1	0	14	0	0	0	1	0	0	108	65	98.4	111	19
193	0	0	0	0	1	1	0	0	0	1	0	0	0	1	0	0	0	4	1	2		0	1	0	0	0	38.8556	1	0	0	9	0	0	0	0	0	1	13	0	0	0	1	0	0	154	94	98	98	36
194	0	0	0	0	1	1	0	0	0	1	0	1	0	0	0	0	0	2	1	2	0	0	1	0	0	0	34.4022	1	0	0	4	0	0	0	1	0	0	11	0	0	0	1	0	0	119	80	100	115	20
195	0	0	0	0	1	1	0	0	0	1	0	0	0	0	1	0	0	5	0	1	0	1	0	0	0	0	28.3602	0	0	0	8	0	0	0	0	1	0	14	0	0	0	1	0	0	109	69	98.4	66	20
196	0	0	1	0	0	1	0	0	0	1	0	0	0	0	0	1	0	6	0	1	0	1	0	0	0	1	21.978	0	0	0	6	0	0	0	0	1	0	19	0	0	0	0	1	0	111	56	97.5	109	20
197	0	1	0	0	0	1	0	0	0	1	0	0	0	1	0	0	0	4	1	1	0	1	0	0	0	1	28.0686	0	0	0	12	0	0	0	0	0	1	28	0	0	0	0	0	1	109	82	99.1	91	18
198	1	0	0	0	0	1	0	0	0	1	0	0	0	1	0	0	0	4	0	2	0	0	1	0	0	1	27.968	0	0	0	12	0	0	0	0	0	1	27	0	0	0	0	1	0	117	73	98	77	22
199	1	0	0	0	0	1	0	0	0	1	0	0	0	0	0	0	1	7	0	1	0	1	0	0	0	1	21.5019	0	0	0	6	0	0	0	0	1	0	24	0	0	0	0	1	0	154	82	99	55	20
200	0	0	1	0	0	1	0	0	0	1	0	0	1	0	0	0	0	3	0	3	1	0	0	0	0	0	32.2919	1	0	0	1	0	1	0	0	0	0	-4	1	0	0	0	0	0	120	70	98.6	75	24
201	0	0	1	0	0	1	0	0	0	1	0	0	0	1	0	0	0	4	1	1	0	1	0	0	0	0	28.7749	0	0	0	5	0	0	0	0	1	0	14	0	0	0	1	0	0	137	67	98.7	129	17
202	0	1	0	0	0	1	0	0	0	1	0	0	0	1	0	0	0	4	0	2	0	0	1	0	0	1	37.0895	1	0	0	8	0	0	0	0	1	0	20	0	0	0	0	1	0	138	107	98.8	82	20
203	0	0	0	0	1	1	0	0	0	1	0	0	0	0	1	0	0	5	1	2	0	0	1	0	0	0	27.1605	0	0	0	15	0	0	0	0	0	1	59	0	0	0	0	0	1	136	75	97	89	20
204	0	0	1	0	0	1	0	0	0	1	0	0	0	1	0	0	0	4	0	1	0	1	0	0	0	1	25.6771	0	0	0	7	0	0	0	0	1	0	16	0	0	0	1	0	0	105	53	98.2	69	18
205	0	0	1	0	0	1	0	0	0	1	0	0	0	0	1	0	0	5	1	1	0	1	0	0	0	1	33.3581	1	0	0	9	0	0	0	0	0	1	30	0	0	0	0	0	1	122	76	98.6	110	14
206	0	0	0	0	1	1	0	0	0	1	0	0	0	1	0	0	0	4	1	1	0	1	0	0	0	0	29.4078	0	0	0	7	0	0	0	0	1	0	25	0	0	0	0	1	0	130	88	99	124	22
207	0	0	1	0	0	1	0	0	0	1	0	0	0	1	0	0	0	4	1	3	1	0	0	0	0	0	26.9686	0	0	0	6	0	0	0	0	1	0	26	0	0	0	0	1	0	124	71	97.2	81	28
208	0	0	1	0	0	1	0	0	0	1	1	0	0	0	0	0	0	1	1	2	0	0	1	0	0	1	27.7744	0	0	0	1	0	1	0	0	0	0	12	0	0	0	1	0	0	130	87	98	93	16
209	1	0	0	0	0	1	0	0	0	1	0	0	1	0	0	0	0	3	1	2	0	0	1	0	0	0	44.5621	1	1	0	3	0	0	0	1	0	0	-4	1	0	0	0	0	0	146	89	101.3	97	18
210	0	0	0	0	1	1	0	0	0	1	0	1	0	0	0	0	0	2	1	3	1	0	0	0	0	0	40.2737	1	1	0	3	0	0	0	1	0	0	7	0	0	1	0	0	0	150	83	103	109	20
211	1	0	0	0	0	1	0	0	0	1	0	0	0	0	0	1	0	6	1	1	0	1	0	0	0	1	20.9591	0	0	0	11	0	0	0	0	0	1	30	0	0	0	0	0	1	135	57	97.7	82	24
212	0	0	1	0	0	1	0	0	0	1	0	0	1	0	0	0	0	3	1	1	0	1	0	0	0	0	32.4841	1	0	0	6	0	0	0	0	1	0	20	0	0	0	0	1	0	119	64	99	82	26
213	0	0	0	0	1	1	0	0	0	1	0	0	1	0	0	0	0	3	1	1	0	1	0	0	0	0	26.7957	0	0	0	3	0	0	0	1	0	0	12	0	0	0	1	0	0	123	67	99	99	19
214	0	0	1	0	0	1	0	0	0	1	0	0	0	1	0	0	0	4	1	2	0	0	1	0	0	0	33.705	1	0	0	5	0	0	0	0	1	0	14	0	0	0	1	0	0	131	81	102	127	22
215	0	0	1	0	0	1	0	0	0	1	0	0	0	0	0	1	0	6	0							0	24.2846	0	0	0	7	0	0	0	0	1	0	19	0	0	0	0	1	0	164	72	100.5	120	23
216	0	0	1	0	0	1	0	0	0	1	0	0	0	0	1	0	0	5	0	2	0	0	1	0	0	0	33.2435	1	0	0	8	0	0	0	0	1	0	25	0	0	0	0	1	0	117	76	102.9	112	22
217	0	0	1	0	0	1	0	0	0	1	0	0	0	1	0	0	0	4	0	2	0	0	1	0	0	0					11	0	0	0	0	0	1	42	0	0	0	0	0	1	117	68	97.4	69	22
218	0	0	1	0	0	1	0	0	0	1	0	0	0	0	0	1	0	6	0	1	0	1	0	0	0	1	23.8054	0	0	0	7	0	0	0	0	1	0	16	0	0	0	1	0	0	128	62	99	94	43
219	1	0	0	0	0	1	0	0	0	1	0	1	0	0	0	0	0	2	1	3	1	0	0	0	0	0	48.8281	1	1	0	3	0	0	0	1	0	0	12	0	0	0	1	0	0	161	95	100.2	97	24
220	0	0	0	0	1	1	0	0	0	1	0	0	1	0	0	0	0	3	0	3	1	0	0	0	0	0	28.7201	0	0	0	5	0	0	0	0	1	0	3	0	1	0	0	0	0	150	77	100.4	93	18
221	0	1	0	0	0	1	0	0	0	1	0	0	0	0	1	0	0	5	0	4	0	0	0	1	0	0	22.2381	0	0	0	10	0	0	0	0	0	1	35	0	0	0	0	0	1	116	58	98.2	95	21
222	0	0	0	1	0	1	0	0	0	1	0	0	0	0	0	1	0	6	0	1	0	1	0	0	0	1	25.0794	0	0	0	10	0	0	0	0	0	1	28	0	0	0	0	0	1	113	66	98	98	18
223	0	0	1	0	0	1	0	0	0	1	0	0	1	0	0	0	0	3	1	2	0	0	1	0	0	1	19.4483	0	0	0	4	0	0	0	1	0	0	11	0	0	0	1	0	0	117	99	97.7	93	21
224	0	0	1	0	0	1	0	0	0	1	0	0	0	0	0	1	0	6	0	1	0	1	0	0	0	1	18.8673	0	0	0	4	0	0	0	1	0	0	21	0	0	0	0	1	0	120	68	103	97	18
225	0	1	0	0	0	1	0	0	0	1	0	0	0	0	1	0	0	5	0	4	0	0	0	1	0	0	21.1364	0	0	0	3	0	0	0	1	0	0	5	0	1	0	0	0	0	208	91	99	100	16
226	0	0	1	0	0	1	0	0	0	1	0	0	1	0	0	0	0	3	1	3	1	0	0	0	0	0	33.318	1	0	0	2	0	0	1	0	0	0	1	0	1	0	0	0	0	139	74	100.4	99	14
227	0	0	1	0	0	1	0	0	0	1	0	0	0	1	0	0	0	4	0	1	0	1	0	0	0	1	30.3491	1	0	0	6	0	0	0	0	1	0	11	0	0	0	1	0	0	134	70	97.9	78	16
228	0	0	0	0	1	1	0	0	0	1	0	0	0	0	1	0	0	5	0	1	0	1	0	0	0	0	26.4893	0	0	0	10	0	0	0	0	0	1	9	0	0	1	0	0	0	143	58	100	132	22
229	1	0	0	0	0	1	0	0	0	1	0	0	1	0	0	0	0	3	1	2	0	0	1	0	0	0	22.5896	0	0	0	1	0	1	0	0	0	0	5	0	1	0	0	0	0	137	93	98	101	26
230	0	0	0	0	1	1	0	0	0	1	0	1	0	0	0	0	0	2	0	1	0	1	0	0	0	0	33.705	1	0	0	1	0	1	0	0	0	0	20	0	0	0	0	1	0	124	78	100	101	17
231	0	0	0	0	1	1	0	0	0	1	0	0	0	0	1	0	0	5	1	1	0	1	0	0	0	0	29.0612	0	0	0	8	0	0	0	0	1	0	26	0	0	0	0	1	0	123	83	98	79	20
232	0	0	0	0	1	1	0	0	0	1	0	0	1	0	0	0	0	3	1	1	0	1	0	0	0	0	35.8025	1	0	0	2	0	0	1	0	0	0	0	1	0	0	0	0	0	129	61	101	88	19
233	0	0	1	0	0	1	0	0	0	1	0	0	1	0	0	0	0	3	0	3	1	0	0	0	0	0	20.4911	0	0	0	3	0	0	0	1	0	0	5	0	1	0	0	0	0	147	76	99.4	93	32
234	0	0	1	0	0	1	0	0	0	1	0	1	0	0	0	0	0	2	0	3	1	0	0	0	0	0	40.9821	1	1	0	0	1	0	0	0	0	0	-4	1	0	0	0	0	0	112	70	98.2	103	35
235	0	0	1	0	0	1	0	0	0	1	0	0	0	0	0	1	0	6	1	1	0	1	0	0	0	1	19.3902	0	0	0	11	0	0	0	0	0	1	15	0	0	0	1	0	0	138	65	98.1	102	20
236	0	0	1	0	0	1	0	0	0	1	1	0	0	0	0	0	0	1	0	3	1	0	0	0	0	0	51.0493	1	1	0	0	1	0	0	0	0	0	1	0	1	0	0	0	0	133	63	101	119	27
237	1	0	0	0	0	1	0	0	0	1	0	1	0	0	0	0	0	2	0	1	0	1	0	0	0	0	26.8352	0	0	0	0	1	0	0	0	0	0	5	0	1	0	0	0	0	124	86	98	76	18
238	0	1	0	0	0	1	0	0	0	1	0	0	1	0	0	0	0	3	1	3	1	0	0	0	0	0	35.4855	1	0	0	3	0	0	0	1	0	0	1	0	1	0	0	0	0	133	72	99	71	29
239	0	0	0	0	1	1	0	0	0	1	0	0	0	1	0	0	0	4	1	4	0	0	0	1	0	0	23.0919	0	0	0	4	0	0	0	1	0	0	36	0	0	0	0	0	1	173	76	101	75	27
240	0	0	1	0	0	1	0	0	0	1	0	1	0	0	0	0	0	2	1	1	0	1	0	0	0	0	46.2399	1	1	0	2	0	0	1	0	0	0	11	0	0	0	1	0	0	156	74	98.9	87	20
241	0	0	1	0	0	1	0	0	0	1	0	0	0	0	1	0	0	5	1	1	0	1	0	0	0	1	20.9332	0	0	0	8	0	0	0	0	1	0	23	0	0	0	0	1	0	105	56	98.5	115	32
242	0	0	0	0	1	1	0	0	0	1	0	0	0	1	0	0	0	4	1	3	1	0	0	0	0	0	31.9559	1	0	0	3	0	0	0	1	0	0	5	0	1	0	0	0	0	137	82	102	98	18
243	0	0	1	0	0	1	0	0	0	1	0	0	0	0	1	0	0	5	1	3	1	0	0	0	0	0	21.2288	0	0	0	8	0	0	0	0	1	0	47	0	0	0	0	0	1	94	57	99.1	86	25
244	0	0	1	0	0	1	0	0	0	1	0	0	0	1	0	0	0	4	1	1	0	1	0	0	0	1	31.5609	1	0	0	14	0	0	0	0	0	1	40	0	0	0	0	0	1	179	62	99.1	60	16
245	0	0	1	0	0	1	0	0	0	1	0	0	0	0	0	1	0	6	0	1	0	1	0	0	0	1	15.1496	0	0	1	9	0	0	0	0	0	1	24	0	0	0	0	1	0	109	51	98	79	20
246	0	0	0	1	0	1	0	0	0	1	0	0	1	0	0	0	0	3	1	1	0	1	0	0	0	0	27.1605	0	0	0	1	0	1	0	0	0	0	0	1	0	0	0	0	0	131	77	97	76	18
247	0	0	1	0	0	1	0	0	0	1	0	0	0	0	0	0	1	7	0	1	0	1	0	0	0	1	24.5268	0	0	0	10	0	0	0	0	0	1	22	0	0	0	0	1	0	125	95	99	145	38
248	0	1	0	0	0	1	0	0	0	1	0	0	0	1	0	0	0	4	1	1	0	1	0	0	0	0	26.3128	0	0	0	3	0	0	0	1	0	0	11	0	0	0	1	0	0	112	73	98	83	19
249	0	0	0	1	0	1	0	0	0	1	0	0	0	0	1	0	0	5	0	1	0	1	0	0	0	1					6	0	0	0	0	1	0	12	0	0	0	1	0	0	93	47	100	121	42
250	1	0	0	0	0	1	0	0	0	1	0	0	0	0	1	0	0	5	0	2	0	0	1	0	0	0	23.6244	0	0	0	5	0	0	0	0	1	0	21	0	0	0	0	1	0	94	58	99	66	22
251	0	0	1	0	0	1	0	0	0	1	0	0	1	0	0	0	0	3	1	4	0	0	0	1	0	0	41.4079	1	1	0	11	0	0	0	0	0	1	53	0	0	0	0	0	1	107	55	102.7	120	26
252	0	1	0	0	0	1	0	0	0	1	0	0	0	0	1	0	0	5	0	2	0	0	1	0	0	1	22.3925	0	0	0	9	0	0	0	0	0	1	22	0	0	0	0	1	0	97	56	97.6	131	46
253	0	0	1	0	0	1	0	0	0	1	0	0	0	1	0	0	0	4	1	1	0	1	0	0	0	0	34.7807	1	0	0	9	0	0	0	0	0	1	22	0	0	0	0	1	0	120	69	98	112	22
254	0	0	1	0	0	1	0	0	0	1	0	0	0	0	0	1	0	6	0	3	1	0	0	0	0	1	20.6905	0	0	0	10	0	0	0	0	0	1	32	0	0	0	0	0	1	107	57	99	105	22
255	0	0	1	0	0	1	0	0	0	1	0	0	0	0	0	1	0	6	1	1	0	1	0	0	0	1					9	0	0	0	0	0	1	15	0	0	0	1	0	0	138	62	101.8	74	26
256	0	0	1	0	0	1	0	0	0	1	0	1	0	0	0	0	0	2	0	3	1	0	0	0	0	0	24.0931	0	0	0	16	0	0	0	0	0	1	47	0	0	0	0	0	1	144	65	101.5	83	18
257	0	1	0	0	0	1	0	0	0	1	0	0	0	0	0	0	1	7	0	1	0	1	0	0	0	1					13	0	0	0	0	0	1	30	0	0	0	0	0	1	139	78	97.9	60	26
258	0	0	1	0	0	1	0	0	0	1	0	0	0	1	0	0	0	4	1	1	0	1	0	0	0	0	22.7732	0	0	0	20	0	0	0	0	0	1	60	0	0	0	0	0	1	158	88	99	91	17
259	0	0	1	0	0	1	0	0	0	1	1	0	0	0	0	0	0	1	1	2	0	0	1	0	0	0	30.6115	1	0	0	1	0	1	0	0	0	0	15	0	0	0	1	0	0	130	68	98.2	87	21
260	0	0	1	0	0	1	0	0	0	1	0	0	0	0	1	0	0	5	1	1	0	1	0	0	0	0	29.0123	0	0	0	11	0	0	0	0	0	1	30	0	0	0	0	0	1	156	68	100	86	16
261	0	1	0	0	0	1	0	0	0	1	0	0	0	0	0	1	0	6	1	1	0	1	0	0	0	0	19.6052	0	0	0	7	0	0	0	0	1	0	21	0	0	0	0	1	0	115	92	98	89	20
262	0	0	1	0	0	1	0	0	0	1	0	0	0	0	1	0	0	5	1	1	0	1	0	0	0	1	35.4304	1	0	0	11	0	0	0	0	0	1	19	0	0	0	0	1	0	104	50	97	64	18
263	0	0	1	0	0	1	0	0	0	1	1	0	0	0	0	0	0	1	0	1	0	1	0	0	0	0	35.0972	1	0	0	0	1	0	0	0	0	0	9	0	0	1	0	0	0	103	65	98.2	77	16
264	0	0	0	0	1	1	0	0	0	1	0	0	0	0	1	0	0	5	0	2	0	0	1	0	0	1					13	0	0	0	0	0	1	44	0	0	0	0	0	1	116	62	98	124	20
265	0	0	1	0	0	1	0	0	0	1	0	0	0	0	1	0	0	5	0	1	0	1	0	0	0	1	23.1797	0	0	0	10	0	0	0	0	0	1	34	0	0	0	0	0	1	141	68	96.9	100	20
266	0	0	0	0	1	1	0	0	0	1	0	0	0	0	1	0	0	5	0	1	0	1	0	0	0	0	27.0538	0	0	0	5	0	0	0	0	1	0	8	0	0	1	0	0	0	103	59	97	58	19
267	0	0	1	0	0	1	0	0	0	1	0	0	0	1	0	0	0	4	1	1	0	1	0	0	0	0	27.7856	0	0	0	7	0	0	0	0	1	0	14	0	0	0	1	0	0	197	96	99.2	113	20
268	0	0	1	0	0	1	0	0	0	1	0	0	0	0	1	0	0	5	0	1	0	1	0	0	0	0	27.4903	0	0	0	13	0	0	0	0	0	1	23	0	0	0	0	1	0	101	68	97.3	77	24
269	0	0	1	0	0	1	0	0	0	1	0	0	1	0	0	0	0	3	1	5	0	0	0	0	1	0	18.9259	0	0	0	13	0	0	0	0	0	1	46	0	0	0	0	0	1	186	82	98.1	89	21
270	0	0	0	1	0	1	0	0	0	1	0	0	0	0	0	1	0	6	0	4	0	0	0	1	0	1	21.7502	0	0	0	5	0	0	0	0	1	0	5	0	1	0	0	0	0	127	104	103	115	34
271	0	0	1	0	0	1	0	0	0	1	1	0	0	0	0	0	0	1	0	3	1	0	0	0	0	0	43.3863	1	1	0	0	1	0	0	0	0	0	-3	1	0	0	0	0	0	111	69	102	109	26
272	0	0	1	0	0	1	0	0	0	1	0	0	0	1	0	0	0	4	1	3	1	0	0	0	0	0	25.6729	0	0	0	8	0	0	0	0	1	0	8	0	0	1	0	0	0	127	81	98.7	74	18
273	0	0	1	0	0	1	0	0	0	1	0	1	0	0	0	0	0	2	0	3	1	0	0	0	0	0	34.6831	1	0	0	2	0	0	1	0	0	0	3	0	1	0	0	0	0	126	75	99	98	26
274	0	0	1	0	0	1	0	0	0	1	0	1	0	0	0	0	0	2	1	3	1	0	0	0	0	0	61.0824	1	1	0	1	0	1	0	0	0	0	12	0	0	0	1	0	0	115	58	100.2	79	44
275	0	0	1	0	0	1	0	0	0	1	0	0	1	0	0	0	0	3	0	3	1	0	0	0	0	0	29.3856	0	0	0	2	0	0	1	0	0	0	0	1	0	0	0	0	0	120	69	98.4	78	21
276	0	0	1	0	0	1	0	0	0	1	0	0	1	0	0	0	0	3	0	1	0	1	0	0	0	0	31.1583	1	0	0	4	0	0	0	1	0	0	4	0	1	0	0	0	0	112	72	102.3	85	23
277	0	0	1	0	0	1	0	0	0	1	0	0	1	0	0	0	0	3	1	3	1	0	0	0	0	0	22.5784	0	0	0	8	0	0	0	0	1	0	25	0	0	0	0	1	0	37	66	98.3	0	28
278	0	0	1	0	0	1	0	0	0	1	0	0	0	1	0	0	0	4	1	3	1	0	0	0	0	0	27.4434	0	0	0	10	0	0	0	0	0	1	33	0	0	0	0	0	1	169	92	102.5	80	22
279	0	0	1	0	0	1	0	0	0	1	0	0	0	0	1	0	0	5	1	1	0	1	0	0	0	1	14.6332	0	0	1	14	0	0	0	0	0	1	38	0	0	0	0	0	1	121	63	97.7	59	18
280	0	0	1	0	0	1	0	0	0	1	0	1	0	0	0	0	0	2	1	2	0	0	1	0	0	0	33.2686	1	0	0	4	0	0	0	1	0	0	6	0	0	1	0	0	0	117	71	100.3	66	20
281	0	0	1	0	0	1	0	0	0	1	0	0	0	1	0	0	0	4	1	1	0	1	0	0	0	1	27.2418	0	0	0	8	0	0	0	0	1	0	29	0	0	0	0	0	1	88	43	102.3	91	25
282	0	1	0	0	0	1	0	0	0	1	0	0	0	0	0	1	0	6	0	3	1	0	0	0	0	0	33.5297	1	0	0	7	0	0	0	0	1	0	12	0	0	0	1	0	0	123	61	98.7	92	13
283	1	0	0	0	0	1	0	0	0	1	0	0	1	0	0	0	0	3	0	1	0	1	0	0	0	0	24.7655	0	0	0	11	0	0	0	0	0	1	28	0	0	0	0	0	1	167	58	97.7	71	20
284	0	0	1	0	0	1	0	0	0	1	0	0	1	0	0	0	0	3	1	2	0	0	1	0	0	0	24.0883	0	0	0	11	0	0	0	0	0	1	29	0	0	0	0	0	1	115	95	97.7	80	16
285	0	0	1	0	0	1	0	0	0	1	0	0	0	0	1	0	0	5	1		0					1	29.2052	0	0	0	9	0	0	0	0	0	1	21	0	0	0	0	1	0	115	64	98.8	83	22
286	0	0	1	0	0	1	0	0	0	1	0	1	0	0	0	0	0	2	1	3	1	0	0	0	0	0	28.6026	0	0	0	2	0	0	1	0	0	0	5	0	1	0	0	0	0	145	83	98.8	86	28
287	0	0	1	0	0	1	0	0	0	1	0	0	0	0	1	0	0	5	0	3	1	0	0	0	0	1	31.0056	1	0	0	15	0	0	0	0	0	1	37	0	0	0	0	0	1	168	71	99	72	72
288	0	0	0	1	0	1	0	0	0	1	0	0	1	0	0	0	0	3	1	1	0	1	0	0	0	0	47.5315	1	1	0	6	0	0	0	0	1	0	9	0	0	1	0	0	0	136	64	97.6	88	18
289	1	0	0	0	0	1	0	0	0	1	0	0	0	1	0	0	0	4	1	2	0	0	1	0	0	0	30.3871	1	0	0	8	0	0	0	0	1	0	22	0	0	0	0	1	0	118	49	97.7	93	22
290	0	0	1	0	0	1	0	0	0	1	0	0	0	0	0	1	0	6	0	3	1	0	0	0	0	0	25.7586	0	0	0	7	0	0	0	0	1	0	14	0	0	0	1	0	0	113	55	98.6	91	34
291	0	0	1	0	0	1	0	0	0	1	1	0	0	0	0	0	0	1	1	4		0	0	1	0	0	33.9397	1	0	0	0	1	0	0	0	0	0	-4	1	0	0	0	0	0	136	93	98.6	84	18
292	0	0	1	0	0	1	0	0	0	1	0	0	0	1	0	0	0	4	0	3	1	0	0	0	0	0	32.589	1	0	0	4	0	0	0	1	0	0	3	0	1	0	0	0	0	151	91	99.1	94	23
293	1	0	0	0	0	1	0	0	0	1	0	0	0	1	0	0	0	4	1	1	0	1	0	0	0	0	33.0631	1	0	0	7	0	0	0	0	1	0	16	0	0	0	1	0	0	152	69	99.6	76	26
294	0	0	1	0	0	1	0	0	0	1	0	0	0	1	0	0	0	4	0		0					0	25.3114	0	0	0	4	0	0	0	1	0	0	0	1	0	0	0	0	0	113	68	97.9	88	17
295	0	0	1	0	0	1	0	0	0	1	0	0	1	0	0	0	0	3	0	3	1	0	0	0	0	0	26.1659	0	0	0	3	0	0	0	1	0	0	0	1	0	0	0	0	0	103	69	102.1	95	35
296	1	0	0	0	0	1	0	0	0	1	0	0	1	0	0	0	0	3	0	3	1	0	0	0	0	0	41.3139	1	1	0	1	0	1	0	0	0	0	0	1	0	0	0	0	0	116	63	98.3	83	18
297	0	1	0	0	0	1	0	0	0	1	0	0	0	1	0	0	0	4	0	3	1	0	0	0	0	0					4	0	0	0	1	0	0	1	0	1	0	0	0	0	138	84	98.8	81	20
298	0	0	1	0	0	1	0	0	0	1	0	0	0	0	1	0	0	5	0	1	0	1	0	0	0	1	16.6284	0	0	1	7	0	0	0	0	1	0	9	0	0	1	0	0	0	106	54	99.7	82	18
299	1	0	0	0	0	1	0	0	0	1	0	1	0	0	0	0	0	2	1	2	0	0	1	0	0	0	22.4816	0	0	0	1	0	1	0	0	0	0	11	0	0	0	1	0	0	164	93	100.2	96	20
300	0	0	0	0	1	1	0	0	0	1	0	0	0	0	1	0	0	5	1	1	0	1	0	0	0	0	25.3541	0	0	0	8	0	0	0	0	1	0	23	0	0	0	0	1	0	118	61	98	77	22
301	0	0	1	0	0	1	0	0	0	1	0	0	0	1	0	0	0	4	0	2	0	0	1	0	0	0	21.7121	0	0	0	4	0	0	0	1	0	0	17	0	0	0	1	0	0	105	60	99.3	91	32
302	1	0	0	0	0	1	0	0	0	1	0	1	0	0	0	0	0	2	0	3	1	0	0	0	0	0	31.5963	1	0	0	3	0	0	0	1	0	0	0	1	0	0	0	0	0	125	77	102	97	25
303	0	0	1	0	0	1	0	0	0	1	0	0	1	0	0	0	0	3	0	4	0	0	0	1	0	1	18.6115	0	0	0	2	0	0	1	0	0	0	16	0	0	0	1	0	0	127	79	100	79	20
304	1	0	0	0	0	1	0	0	0	1	0	1	0	0	0	0	0	2	0	2	0	0	1	0	0	0	36.6423	1	0	0	6	0	0	0	0	1	0	4	0	1	0	0	0	0	138	84	99.7	94	24
305	0	0	1	0	0	1	0	0	0	1	1	0	0	0	0	0	0	1	1	4	0	0	0	1	0	0	32.0271	1	0	0	0	1	0	0	0	0	0	0	1	0	0	0	0	0	140	74	101.6	121	24
306	0	0	1	0	0	1	0	0	0	1	0	0	1	0	0	0	0	3	1	3	1	0	0	0	0	0	30.0975	1	0	0	2	0	0	1	0	0	0	4	0	1	0	0	0	0	101	72	98.7	100	18
307	0	0	1	0	0	1	0	0	0	1	0	0	1	0	0	0	0	3	0	3	1	0	0	0	0	0	39.2273	1	0	0	3	0	0	0	1	0	0	12	0	0	0	1	0	0	123	53	100.3	70	20
308	1	0	0	0	0	1	0	0	0	1	0	0	0	1	0	0	0	4	0	3	1	0	0	0	0	0	30.4688	1	0	0	4	0	0	0	1	0	0	0	1	0	0	0	0	0	114	72	97	88	18
309	0	0	1	0	0	1	0	0	0	1	0	0	0	0	1	0	0	5	1	2	0	0	1	0	0	1	18.4347	0	0	0	12	0	0	0	0	0	1	39	0	0	0	0	0	1	171	77	98.5	92	20
310	0	1	0	0	0	1	0	0	0	1	0	1	0	0	0	0	0	2	1	3	1	0	0	0	0	0	32.6054	1	0	0	1	0	1	0	0	0	0	2	0	1	0	0	0	0	148	67	100	75	23
311	0	1	0	0	0	1	0	0	0	1	0	0	0	0	1	0	0	5	1	3	1	0	0	0	0	0	27.4653	0	0	0	5	0	0	0	0	1	0	9	0	0	1	0	0	0	115	71	98	65	20
312	0	0	1	0	0	1	0	0	0	1	0	0	0	0	1	0	0	5	0	2	0	0	1	0	0	0					7	0	0	0	0	1	0	16	0	0	0	1	0	0	147	73	97.8	74	15
313	0	1	0	0	0	1	0	0	0	1	0	0	0	1	0	0	0	4	1	1	0	1	0	0	0	0	28.959	0	0	0	4	0	0	0	1	0	0	12	0	0	0	1	0	0	146	78	103	104	18
314	0	1	0	0	0	1	0	0	0	1	0	1	0	0	0	0	0	2	1	3	1	0	0	0	0	0					1	0	1	0	0	0	0	0	1	0	0	0	0	0	143	86	98.4	94	28
315	0	0	1	0	0	1	0	0	0	1	1	0	0	0	0	0	0	1	1	1	0	1	0	0	0	0	35.7727	1	0	0	0	1	0	0	0	0	0	7	0	0	1	0	0	0	144	60	98.6	122	17
316	1	0	0	0	0	1	0	0	0	1	1	0	0	0	0	0	0	1	0	3	1					0	33.0579	1	0	0	0	1	0	0	0	0	0	6	0	0	1	0	0	0	118	64	100	112	22
317	0	0	0	0	1	1	0	0	0	1	0	0	0	0	1	0	0	5	0	1	0	1	0	0	0	0	38.5411	1	0	0	10	0	0	0	0	0	1	25	0	0	0	0	1	0	151	68	100	88	22
318	0	0	1	0	0	1	0	0	0	1	0	1	0	0	0	0	0	2	1	1	0	1	0	0	0	0	25.783	0	0	0	7	0	0	0	0	1	0	14	0	0	0	1	0	0	147	88	100.9	144	20
319	0	0	1	0	0	1	0	0	0	1	0	0	0	1	0	0	0	4	1	1	0	1	0	0	0	0	34.4729	1	0	0	2	0	0	1	0	0	0	5	0	1	0	0	0	0	115	74	102	116	22
320	1	0	0	0	0	1	0	0	0	1	0	0	0	1	0	0	0	4	1	2	0	0	1	0	0	1	38.0456	1	0	0	12	0	0	0	0	0	1	32	0	0	0	0	0	1	110	66	103.2	86	26
321	0	0	1	0	0	1	0	0	0	1	0	0	1	0	0	0	0	3	0	3	1	0	0	0	0	0	49.0526	1	1	0	4	0	0	0	1	0	0	13	0	0	0	1	0	0	81	59	101.7	92	22
322	0	0	1	0	0	1	0	0	0	1	0	0	0	1	0	0	0	4	0	3	1	0	0	0	0	0	32.2287	1	0	0	5	0	0	0	0	1	0	17	0	0	0	1	0	0	127	71	99.1	96	21
323	0	1	0	0	0	1	0	0	0	1	0	0	1	0	0	0	0	3	1	2	0	0	1	0	0	0	32.3461	1	0	0	4	0	0	0	1	0	0	24	0	0	0	0	1	0	112	76	100	102	24
324	0	0	0	1	0	1	0	0	0	1	0	0	0	1	0	0	0	4	0	1	0	1	0	0	0	1	21.9713	0	0	0	5	0	0	0	0	1	0	32	0	0	0	0	0	1	136	71	97	92	40
325	0	0	1	0	0	1	0	0	0	1	0	1	0	0	0	0	0	2	1	1	0	1	0	0	0	0	39.0418	1	0	0	7	0	0	0	0	1	0	22	0	0	0	0	1	0	108	54	99	100	18
326	1	0	0	0	0	1	0	0	0	1	0	0	0	0	1	0	0	5	0	1	0	1	0	0	0	1	26.2253	0	0	0	11	0	0	0	0	0	1	32	0	0	0	0	0	1	156	66	100.1	117	18
327	0	1	0	0	0	1	0	0	0	1	0	0	1	0	0	0	0	3	0	1	0	1	0	0	0	0	26.6728	0	0	0	2	0	0	1	0	0	0	8	0	0	1	0	0	0	131	82	101	90	15
328	0	0	1	0	0	1	0	0	0	1	1	0	0	0	0	0	0	1	1	3	1	0	0	0	0	0	39.8367	1	0	0	1	0	1	0	0	0	0	4	0	1	0	0	0	0	115	78	103	144	24
329	0	0	0	1	0	1	0	0	0	1	0	0	0	1	0	0	0	4	1	2	0	0	1	0	0	0	36.9826	1	0	0	13	0	0	0	0	0	1	29	0	0	0	0	0	1	100	63	100.4	54	18
330	0	0	1	0	0	1	0	0	0	1	0	0	0	1	0	0	0	4	1	3	1	0	0	0	0	0	28.3447	0	0	0	7	0	0	0	0	1	0	24	0	0	0	0	1	0	109	68	99	108	38
331	0	0	0	1	0	1	0	0	0	1	0	0	0	0	0	1	0	6	0	1	0	1	0	0	0	0	24.0055	0	0	0	7	0	0	0	0	1	0	26	0	0	0	0	1	0	118	76	97	85	22
332	1	0	0	0	0	1	0	0	0	1	0	0	1	0	0	0	0	3	1	2		0	1	0	0	0	26.3537	0	0	0	4	0	0	0	1	0	0	-1	1	0	0	0	0	0	96	69	100.1	88	18
333	1	0	0	0	0	1	0	0	0	1	0	0	1	0	0	0	0	3	1	2	0	0	1	0	0	1	45.7856	1	1	0	8	0	0	0	0	1	0	23	0	0	0	0	1	0	117	67	97.9	75	22
334	0	0	1	0	0	1	0	0	0	1	0	1	0	0	0	0	0	2	1	2	0	0	1	0	0	0	31.7262	1	0	0	8	0	0	0	0	1	0	24	0	0	0	0	1	0	126	52	99.3	102	17
335	0	0	1	0	0	1	0	0	0	1	0	0	0	0	0	1	0	6	0	4	0	0	0	1	0	1	21.289	0	0	0	9	0	0	0	0	0	1	28	0	0	0	0	0	1	134	75	98.1	106	20
336	0	0	1	0	0	1	0	0	0	1	0	0	0	0	0	0	1	7	0	1	0	1	0	0	0	1	24.0873	0	0	0	9	0	0	0	0	0	1	14	0	0	0	1	0	0	116	58	98.9	61	17
337	0	0	1	0	0	1	0	0	0	1	1	0	0	0	0	0	0	1	0	3	1	0	0	0	0	0	40.7396	1	1	0	2	0	0	1	0	0	0	16	0	0	0	1	0	0	147	77	99.4	91	20
338	0	1	0	0	0	1	0	0	0	1	0	0	0	0	0	1	0	6	0	4	0	0	0	1	0	1	25.77	0	0	0	6	0	0	0	0	1	0	18	0	0	0	0	1	0	120	68	98	77	20
339	0	0	1	0	0	1	0	0	0	1	0	0	0	0	0	1	0	6	0	1	0	1	0	0	0	1					6	0	0	0	0	1	0	16	0	0	0	1	0	0	164	118	97.6	88	38
340	1	0	0	0	0	1	0	0	0	1	0	0	0	0	1	0	0	5	1	1	0	1	0	0	0	0	25.9259	0	0	0	3	0	0	0	1	0	0	10	0	0	1	0	0	0	118	67	97.8	74	18
341	0	0	1	0	0	1	0	0	0	1	0	0	0	1	0	0	0	4	0	1		1	0	0	0	0	24.4646	0	0	0	5	0	0	0	0	1	0	19	0	0	0	0	1	0	157	69	98	64	14
342	0	0	0	1	0	1	0	0	0	1	0	0	1	0	0	0	0	3	1	1	0	1	0	0	0	0	26.5891	0	0	0	4	0	0	0	1	0	0	-2	1	0	0	0	0	0	128	91	98.3	90	21
343	0	0	1	0	0	1	0	0	0	1	0	0	0	0	1	0	0	5	1	1	0	1	0	0	0	1	21.7982	0	0	0	11	0	0	0	0	0	1	35	0	0	0	0	0	1	187	91	99	96	38
344	0	0	1	0	0	1	0	0	0	1	0	0	0	0	0	1	0	6	0	1	0	1	0	0	0	1	23.331	0	0	0	7	0	0	0	0	1	0	18	0	0	0	0	1	0	97	82	97.3	69	20
345	1	0	0	0	0	1	0	0	0	1	0	0	0	0	1	0	0	5	0	1	0	1	0	0	0	0	20.7198	0	0	0	8	0	0	0	0	1	0	17	0	0	0	1	0	0	113	48	98.6	87	16
346	0	0	1	0	0	1	0	0	0	1	1	0	0	0	0	0	0	1	0	3	1	0	0	0	0	0	29.6732	0	0	0	1	0	1	0	0	0	0	5	0	1	0	0	0	0	128	89	99.1	131	19
347	1	0	0	0	0	1	0	0	0	1	0	0	0	0	1	0	0	5	1	2	0	0	1	0	0	1	27.2719	0	0	0	14	0	0	0	0	0	1	46	0	0	0	0	0	1	136	72	97.7	89	22
348	0	0	1	0	0	1	0	0	0	1	0	0	1	0	0	0	0	3	1	3	1	0	0	0	0	0	23.3535	0	0	0	3	0	0	0	1	0	0	0	1	0	0	0	0	0	122	69	99	91	31
349	0	0	0	1	0	1	0	0	0	1	0	0	0	0	0	1	0	6	0	1	0	1	0	0	0	1	17.4449	0	0	1	10	0	0	0	0	0	1	22	0	0	0	0	1	0	179	75	98	82	82
350	0	0	0	1	0	1	0	0	0	1	1	0	0	0	0	0	0	1	0	3	1	0	0	0	0	0	16.8513	0	0	1	1	0	1	0	0	0	0	14	0	0	0	1	0	0	114	67	98.3	108	18
351	0	0	1	0	0	1	0	0	0	1	1	0	0	0	0	0	0	1	0	3	1	0	0	0	0	0	30.1563	1	0	0	1	0	1	0	0	0	0	3	0	1	0	0	0	0	100	65	97.7	73	20
352	0	1	0	0	0	1	0	0	0	1	0	0	0	1	0	0	0	4	0	1	0	1	0	0	0	0	36.1748	1	0	0	10	0	0	0	0	0	1	24	0	0	0	0	1	0	138	72	98.3	72	16
353	0	0	1	0	0	1	0	0	0	1	0	0	0	0	0	1	0	6	1	1	0	1	0	0	0	1	21.0498	0	0	0	7	0	0	0	0	1	0	11	0	0	0	1	0	0	126	63	99	78	23
354	1	0	0	0	0	1	0	0	0	1	0	0	1	0	0	0	0	3	1	2	0	0	1	0	0	0	27.3797	0	0	0	2	0	0	1	0	0	0	3	0	1	0	0	0	0	142	87	102	98	24
355	0	0	1	0	0	1	0	0	0	1	1	0	0	0	0	0	0	1	0	3	1	0	0	0	0	0	38.9105	1	0	0	0	1	0	0	0	0	0	-4	1	0	0	0	0	0	121	73	98.2	94	16
356	0	0	1	0	0	1	0	0	0	1	1	0	0	0	0	0	0	1	0	3	1	0	0	0	0	0	22.2974	0	0	0	0	1	0	0	0	0	0	0	1	0	0	0	0	0	88	67	100.8	79	32
357	1	0	0	0	0	1	0	0	0	1	0	1	0	0	0	0	0	2	0	3	1	0	0	0	0	0	40.9945	1	1	0	2	0	0	1	0	0	0	1	0	1	0	0	0	0	138	81	101.1	98	18
358	1	0	0	0	0	1	0	0	0	1	1	0	0	0	0	0	0	1	0	3	1	0	0	0	0	0	30.1021	1	0	0	0	1	0	0	0	0	0	5	0	1	0	0	0	0	116	61	103	120	22
359	0	0	1	0	0	1	0	0	0	1	0	0	0	0	1	0	0	5	0	2	0	0	1	0	0	0	24.1209	0	0	0	6	0	0	0	0	1	0	9	0	0	1	0	0	0	138	68	98.9	77	21
360	0	0	1	0	0	1	0	0	0	1	0	1	0	0	0	0	0	2	1	1	0	1	0	0	0	0	36.4195	1	0	0	1	0	1	0	0	0	0	10	0	0	1	0	0	0	172	99	103	129	26
361	1	0	0	0	0	1	0	0	0	1	0	1	0	0	0	0	0	2	1	3	1	0	0	0	0	0	33.564	1	0	0	0	1	0	0	0	0	0	0	1	0	0	0	0	0	124	76	100	94	20
362	0	0	1	0	0	1	0	0	0	1	0	0	0	0	1	0	0	5	1	1	0	1	0	0	0	1	33.8695	1	0	0	7	0	0	0	0	1	0	18	0	0	0	0	1	0	118	51	97.9	80	18
363	0	0	0	1	0	1	0	0	0	1	0	0	0	1	0	0	0	4	0	1	0	1	0	0	0	0	56.6225	1	1	0	6	0	0	0	0	1	0	14	0	0	0	1	0	0	106	62	99	79	19
364	1	0	0	0	0	1	0	0	0	1	0	0	0	0	1	0	0	5	0	5	0	0	0	0	1	0	24.9135	0	0	0	5	0	0	0	0	1	0	16	0	0	0	1	0	0	141	92	98.8	76	22
365	0	0	1	0	0	1	0	0	0	1	0	0	1	0	0	0	0	3	1	3	1	0	0	0	0	0	26.6924	0	0	0	2	0	0	1	0	0	0	0	1	0	0	0	0	0	131	75	98.7	68	20
366	0	1	0	0	0	1	0	0	0	1	0	0	0	0	0	1	0	6	1	1	0	1	0	0	0	1	21.1838	0	0	0	12	0	0	0	0	0	1	22	0	0	0	0	1	0	152	67	98.2	60	17
367	0	0	0	0	1	1	0	0	0	1	0	0	0	1	0	0	0	4	1	3	1	0	0	0	0	0	28.5648	0	0	0	2	0	0	1	0	0	0	5	0	1	0	0	0	0	235	115	100	89	20
368	0	0	0	0	1	1	0	0	0	1	0	0	0	0	1	0	0	5	0	2	0	0	1	0	0	0	39.2565	1	0	0	5	0	0	0	0	1	0	19	0	0	0	0	1	0	201	126	99	85	30
369	0	1	0	0	0	1	0	0	0	1	0	0	0	0	0	1	0	6	1	1	0	1	0	0	0	1	24.977	0	0	0	7	0	0	0	0	1	0	10	0	0	1	0	0	0	104	76	98	117	16
370	0	0	1	0	0	1	0	0	0	1	0	0	0	0	0	1	0	6	0	1	0	1	0	0	0	1	33.4466	1	0	0	5	0	0	0	0	1	0	1	0	1	0	0	0	0	165	70	98.9	72	16
371	0	0	1	0	0	1	0	0	0	1	0	0	1	0	0	0	0	3	1	2	0	0	1	0	0	0	34.0335	1	0	0	8	0	0	0	0	1	0	24	0	0	0	0	1	0	179	57	97.6	89	18
372	0	0	1	0	0	1	0	0	0	1	0	0	1	0	0	0	0	3	1	1	0	1	0	0	0	0	25.8546	0	0	0	2	0	0	1	0	0	0	5	0	1	0	0	0	0	165	75	99	80	26
373	0	0	1	0	0	1	0	0	0	1	0	0	0	0	0	0	1	7	1	1	0	1	0	0	0	1	22.2518	0	0	0	8	0	0	0	0	1	0	17	0	0	0	1	0	0	112	58	97.5	82	29
374	0	0	0	0	1	1	0	0	0	1	0	0	0	0	1	0	0	5	0	1	0	1	0	0	0	0					9	0	0	0	0	0	1	32	0	0	0	0	0	1	161	75	99.6	103	20
375	1	0	0	0	0	1	0	0	0	1	0	0	0	1	0	0	0	4	1	3	1	0	0	0	0	0	32	1	0	0	2	0	0	1	0	0	0	0	1	0	0	0	0	0	135	78	100.6	75	24
376	0	0	1	0	0	1	0	0	0	1	0	0	0	1	0	0	0	4	1	3	1	0	0	0	0	0	28.1856	0	0	0	11	0	0	0	0	0	1	19	0	0	0	0	1	0	118	68	99	86	21
377	0	0	1	0	0	1	0	0	0	1	0	0	0	1	0	0	0	4	1	1	0	1	0	0	0	1	53.1913	1	1	0	9	0	0	0	0	0	1	36	0	0	0	0	0	1	125	53	97.1	112	32
378	0	0	1	0	0	1	0	0	0	1	0	1	0	0	0	0	0	2	0	3	1	0	0	0	0	0	19.3685	0	0	0	5	0	0	0	0	1	0	36	0	0	0	0	0	1	122	61	99	113	15
379	0	0	0	0	1	1	0	0	0	1	0	0	0	0	1	0	0	5	1	3	1	0	0	0	0	0	30.7424	1	0	0	4	0	0	0	1	0	0	12	0	0	0	1	0	0	140	58	97.6	86	22
380	0	0	1	0	0	1	0	0	0	1	0	0	0	1	0	0	0	4	1	3	1	0	0	0	0	0	27.4943	0	0	0	4	0	0	0	1	0	0	5	0	1	0	0	0	0	135	67	98.2	60	24
381	0	0	0	0	1	1	0	0	0	1	0	1	0	0	0	0	0	2	1	3	1	0	0	0	0	0	31.4088	1	0	0	1	0	1	0	0	0	0	0	1	0	0	0	0	0	140	74	100	89	18
382	0	0	1	0	0	1	0	0	0	1	0	0	0	1	0	0	0	4	0		0					0	41.1223	1	1	0	9	0	0	0	0	0	1	2	0	1	0	0	0	0	123	102	96.4	107	20
383	0	0	1	0	0	1	0	0	0	1	0	0	0	0	1	0	0	5	1	5	0	0	0	0	1	0	24.9426	0	0	0	8	0	0	0	0	1	0	31	0	0	0	0	0	1	159	75	99	81	21
384	0	0	1	0	0	1	0	0	0	1	0	0	1	0	0	0	0	3	1	3	1	0	0	0	0	0	24.2091	0	0	0	1	0	1	0	0	0	0	10	0	0	1	0	0	0	127	79	98.9	94	38
385	0	0	1	0	0	1	0	0	0	1	0	0	0	0	0	1	0	6	0	1	0	1	0	0	0	1	30.4498	1	0	0	6	0	0	0	0	1	0	13	0	0	0	1	0	0	75	51	95	101	33
386	0	0	0	0	1	1	0	0	0	1	0	0	0	0	1	0	0	5	0	1	0	1	0	0	0	1					10	0	0	0	0	0	1	32	0	0	0	0	0	1	127	78	98.4	121	39
387	0	0	1	0	0	1	0	0	0	1	0	0	0	0	0	1	0	6	0	3	1	0	0	0	0	0	34.5758	1	0	0	7	0	0	0	0	1	0	15	0	0	0	1	0	0	135	68	98	105	20
388	0	0	1	0	0	1	0	0	0	1	0	0	1	0	0	0	0	3	1	3	1	0	0	0	0	0	26.8537	0	0	0	5	0	0	0	0	1	0	17	0	0	0	1	0	0	126	62	102.6	98	20
389	0	0	0	0	1	1	0	0	0	1	0	0	1	0	0	0	0	3	1	2	0	0	1	0	0	0	21.5236	0	0	0	4	0	0	0	1	0	0	9	0	0	1	0	0	0	136	101	103	133	50
390	1	0	0	0	0	1	0	0	0	1	0	0	1	0	0	0	0	3	1	3	1	0	0	0	0	0	34.1401	1	0	0	2	0	0	1	0	0	0	1	0	1	0	0	0	0	146	89	98.2	79	26
391	0	0	1	0	0	1	0	0	0	1	0	0	1	0	0	0	0	3	1	4	0	0	0	1	0	0	24.5934	0	0	0	1	0	1	0	0	0	0	-2	1	0	0	0	0	0	110	80	97.8	83	20
392	0	0	0	0	1	1	0	0	0	1	0	0	0	1	0	0	0	4	1	2	0	0	1	0	0	0	34.8011	1	0	0	10	0	0	0	0	0	1	33	0	0	0	0	0	1	176	77	103	96	26
393	0	1	0	0	0	1	0	0	0	1	0	0	0	1	0	0	0	4	0	1	0	1	0	0	0	0	39.9217	1	0	0	9	0	0	0	0	0	1	13	0	0	0	1	0	0	153	72	100.2	80	16
394	1	0	0	0	0	1	0	0	0	1	0	1	0	0	0	0	0	2	0	1	0	1	0	0	0	1	27.2138	0	0	0	3	0	0	0	1	0	0	24	0	0	0	0	1	0	125	77	97.5	119	16
395	0	0	1	0	0	1	0	0	0	1	0	0	1	0	0	0	0	3	0	3	1	0	0	0	0	0	27.4762	0	0	0	2	0	0	1	0	0	0	-4	1	0	0	0	0	0	149	83	98	80	26
396	1	0	0	0	0	1	0	0	0	1	0	0	0	0	1	0	0	5	1	2	0	0	1	0	0	0	22.2851	0	0	0	6	0	0	0	0	1	0	12	0	0	0	1	0	0	188	73	98.2	70	16
397	0	0	1	0	0	1	0	0	0	1	0	0	0	0	1	0	0	5	1	3	1	0	0	0	0	1	22.4216	0	0	0	10	0	0	0	0	0	1	30	0	0	0	0	0	1	116	57	97.8	69	18
398	0	0	1	0	0	1	0	0	0	1	0	0	0	0	0	1	0	6	0	4	0	0	0	1	0	1					6	0	0	0	0	1	0	21	0	0	0	0	1	0	112	76	97.2	64	13
399	0	0	1	0	0	1	0	0	0	1	1	0	0	0	0	0	0	1	0	3	1	0	0	0	0	0	37.0062	1	0	0	1	0	1	0	0	0	0	11	0	0	0	1	0	0	143	73	97.9	89	16
400	0	0	1	0	0	1	0	0	0	1	0	0	0	1	0	0	0	4	0	5	0	0	0	0	1	0	37.988	1	0	0	3	0	0	0	1	0	0	8	0	0	1	0	0	0	159	88	98.1	86	17
401	0	0	0	1	0	1	0	0	0	1	0	1	0	0	0	0	0	2	0	3	1	0	0	0	0	0	35.3687	1	0	0	4	0	0	0	1	0	0	2	0	1	0	0	0	0	112	54	98	100	21
402	0	0	1	0	0	1	0	0	0	1	0	0	0	1	0	0	0	4	1	3	1	0	0	0	0	0	31.3637	1	0	0	5	0	0	0	0	1	0	0	1	0	0	0	0	0	117	69	99	57	22
403	1	0	0	0	0	1	0	0	0	1	0	0	0	1	0	0	0	4	1	1	0	1	0	0	0	0	36.0688	1	0	0	6	0	0	0	0	1	0	24	0	0	0	0	1	0	135	61	98.6	80	18
404	1	0	0	0	0	1	0	0	0	1	0	0	1	0	0	0	0	3	1	3	1	0	0	0	0	0	53.1716	1	1	0	7	0	0	0	0	1	0	29	0	0	0	0	0	1	138	68	98.6	93	28
405	0	0	0	0	1	1	0	0	0	1	0	1	0	0	0	0	0	2	0	3	1	0	0	0	0	0	38.2717	1	0	0	3	0	0	0	1	0	0	20	0	0	0	0	1	0	131	81	99	123	26
406	0	0	1	0	0	1	0	0	0	1	0	0	0	0	0	1	0	6	1	4	0	0	0	1	0	1					9	0	0	0	0	0	1	16	0	0	0	1	0	0	73	49	98	103	26
407	0	1	0	0	0	1	0	0	0	1	0	0	0	0	1	0	0	5	0	1	0	1	0	0	0	1	21.6413	0	0	0	8	0	0	0	0	1	0	28	0	0	0	0	0	1	60	23		123	31
408	1	0	0	0	0	1	0	0	0	1	0	0	1	0	0	0	0	3	0	3	1	0	0	0	0	0	28.3211	0	0	0	3	0	0	0	1	0	0	12	0	0	0	1	0	0	103	81	99.4	93	26
409	0	0	0	0	1	1	0	0	0	1	0	1	0	0	0	0	0	2	1	3	1	0	0	0	0	0	28.8974	0	0	0	1	0	1	0	0	0	0	12	0	0	0	1	0	0	148	83	103	117	21
410	0	0	1	0	0	1	0	0	0	1	0	0	0	1	0	0	0	4	1	3	1	0	0	0	0	0	26.8274	0	0	0	3	0	0	0	1	0	0	5	0	1	0	0	0	0	172	87	96	107	32
411	0	0	0	1	0	1	0	0	0	1	0	1	0	0	0	0	0	2	0	3	1	0	0	0	0	0	45.3625	1	1	0	1	0	1	0	0	0	0	5	0	1	0	0	0	0	145	86	100.6	104	22
412	0	0	1	0	0	1	0	0	0	1	0	0	0	1	0	0	0	4	0	4	0	0	0	1	0	0	19.2598	0	0	0	4	0	0	0	1	0	0	19	0	0	0	0	1	0	121	79	99.2	78	29
413	0	0	1	0	0	1	0	0	0	1	0	0	0	0	0	1	0	6	1	1	0	1	0	0	0	1	26.1279	0	0	0	10	0	0	0	0	0	1	27	0	0	0	0	1	0	187	94	97.7	83	28
414	0	0	1	0	0	1	0	0	0	1	0	0	0	0	1	0	0	5	1	1	0	1	0	0	0	1	24.402	0	0	0	9	0	0	0	0	0	1	33	0	0	0	0	0	1	149	77	97.1	59	22
415	1	0	0	0	0	1	0	0	0	1	0	0	1	0	0	0	0	3	1	3	1					0	24.1633	0	0	0	1	0	1	0	0	0	0	0	1	0	0	0	0	0	112	62	99.6	80	19
416	0	1	0	0	0	1	0	0	0	1	0	0	1	0	0	0	0	3	0	3	1	0	0	0	0	0	24.592	0	0	0	4	0	0	0	1	0	0	7	0	0	1	0	0	0	161	81	99.3	104	16
417	0	1	0	0	0	1	0	0	0	1	0	0	0	0	1	0	0	5	0	1	0	1	0	0	0	0	34.4899	1	0	0	12	0	0	0	0	0	1	28	0	0	0	0	0	1	127	58	98.6	68	19
418	0	0	1	0	0	1	0	0	0	1	0	0	0	0	1	0	0	5	1	1	0	1	0	0	0	1	22.3435	0	0	0	8	0	0	0	0	1	0	10	0	0	1	0	0	0	124	84	99	121	40
419	0	0	1	0	0	1	0	0	0	1	0	0	1	0	0	0	0	3	1	3	1					0	25.5395	0	0	0	2	0	0	1	0	0	0	30	0	0	0	0	0	1	92	62	98.9	56	32
420	0	0	1	0	0	1	0	0	0	1	0	0	0	1	0	0	0	4	0	1	0	1	0	0	0	0	18.3239	0	0	0	6	0	0	0	0	1	0	15	0	0	0	1	0	0	178	76	98.8	96	22
421	1	0	0	0	0	1	0	0	0	1	0	0	0	0	1	0	0	5	1	2	0	0	1	0	0	0	34.6021	1	0	0	8	0	0	0	0	1	0	30	0	0	0	0	0	1	155	72	98.9	63	22
422	0	0	1	0	0	1	0	0	0	1	0	0	1	0	0	0	0	3	0	3	1	0	0	0	0	0	20.4911	0	0	0	2	0	0	1	0	0	0	0	1	0	0	0	0	0	132	60	98.2	100	17
423	0	0	1	0	0	1	0	0	0	1	0	0	0	0	0	1	0	6	1	1	0	1	0	0	0	1	31.6048	1	0	0	7	0	0	0	0	1	0	21	0	0	0	0	1	0	121	55	98.1	74	17
424	0	1	0	0	0	1	0	0	0	1	0	0	1	0	0	0	0	3	1	5	0	0	0	0	1	0	23.6614	0	0	0	4	0	0	0	1	0	0	8	0	0	1	0	0	0	119	81	100	93	20
425	1	0	0	0	0	1	0	0	0	1	0	0	0	0	1	0	0	5	0	5	0	0	0	0	1	0	19.6628	0	0	0	5	0	0	0	0	1	0	16	0	0	0	1	0	0	149	60	98.2	59	40
426	0	0	0	0	1	1	0	0	0	1	0	1	0	0	0	0	0	2	1	4	0	0	0	1	0	0	25.1979	0	0	0	1	0	1	0	0	0	0	-3	1	0	0	0	0	0	109	68	99	90	32
427	0	0	1	0	0	1	0	0	0	1	0	0	1	0	0	0	0	3	1	3	1	0	0	0	0	0	32.7279	1	0	0	4	0	0	0	1	0	0	14	0	0	0	1	0	0	104	80	98.2	86	29
428	0	0	0	1	0	1	0	0	0	1	0	0	0	1	0	0	0	4	0	1	0	1	0	0	0	0	34.8355	1	0	0	5	0	0	0	0	1	0	11	0	0	0	1	0	0	116	68	97.7	123	25
429	1	0	0	0	0	1	0	0	0	1	0	1	0	0	0	0	0	2	0	2	0	0	1	0	0	0	58.4314	1	1	0	5	0	0	0	0	1	0	19	0	0	0	0	1	0	154	86	102	107	22
430	0	0	1	0	0	1	0	0	0	1	1	0	0	0	0	0	0	1	0	3	1	0	0	0	0	0	30.6122	1	0	0	0	1	0	0	0	0	0	2	0	1	0	0	0	0	104	68	103	121	28
431	0	0	1	0	0	1	0	0	0	1	0	0	0	0	0	1	0	6	1	1	0	1	0	0	0	1	23.5974	0	0	0	9	0	0	0	0	0	1	16	0	0	0	1	0	0	132	71	98.6	92	22
432	0	0	1	0	0	1	0	0	0	1	0	0	0	0	0	1	0	6	0	1	0	1	0	0	0	1	23.3067	0	0	0	5	0	0	0	0	1	0	11	0	0	0	1	0	0	143	78	100	84	20
433	0	0	1	0	0	1	0	0	0	1	0	0	1	0	0	0	0	3	0	3	1	0	0	0	0	0	42.3535	1	1	0	4	0	0	0	1	0	0	4	0	1	0	0	0	0	132	66	97.9	93	22
434	0	0	1	0	0	1	0	0	0	1	1	0	0	0	0	0	0	1	0	3	1	0	0	0	0	0	35.1562	1	0	0	1	0	1	0	0	0	0	13	0	0	0	1	0	0	126	67	98	112	31
435	0	0	1	0	0	1	0	0	0	1	0	0	0	0	1	0	0	5	1	4	0	0	0	1	0	1	25.9401	0	0	0	10	0	0	0	0	0	1	30	0	0	0	0	0	1	96	65	98.9	61	14
436	0	0	0	1	0	1	0	0	0	1	0	0	0	0	0	1	0	6	0	1	0	1	0	0	0	1	37.7229	1	0	0	8	0	0	0	0	1	0	17	0	0	0	1	0	0	116	85	98	110	26
437	0	0	1	0	0	1	0	0	0	1	0	0	0	0	0	1	0	6	0	1	0	1	0	0	0	1	18.2766	0	0	0	11	0	0	0	0	0	1	19	0	0	0	0	1	0	139	67	99.4	101	28
438	0	0	1	0	0	1	0	0	0	1	0	0	0	1	0	0	0	4	1	1	0	1	0	0	0	1	40.245	1	1	0	2	0	0	1	0	0	0	6	0	0	1	0	0	0	122	88	96.5	105	19
439	0	0	1	0	0	1	0	0	0	1	0	0	1	0	0	0	0	3	1	1	0	1	0	0	0	0	34.8092	1	0	0	8	0	0	0	0	1	0	16	0	0	0	1	0	0	163	95	98.6	116	18
440	0	0	1	0	0	1	0	0	0	1	0	0	1	0	0	0	0	3	1	3	1	0	0	0	0	0	25.5872	0	0	0	2	0	0	1	0	0	0	8	0	0	1	0	0	0	126	66	101.5	115	30
441	0	0	1	0	0	1	0	0	0	1	1	0	0	0	0	0	0	1	1	3	1	0	0	0	0	0	29.7794	0	0	0	1	0	1	0	0	0	0	5	0	1	0	0	0	0	97	74	98.4	120	18
442	0	0	1	0	0	1	0	0	0	1	0	0	1	0	0	0	0	3	0	2	0	0	1	0	0	0	47.9066	1	1	0	5	0	0	0	0	1	0	4	0	1	0	0	0	0	146	80	97.1	113	27
443	0	0	1	0	0	1	0	0	0	1	0	1	0	0	0	0	0	2	1	2	0	0	1	0	0	0					4	0	0	0	1	0	0	6	0	0	1	0	0	0
444	0	0	1	0	0	1	0	0	0	1	0	0	1	0	0	0	0	3	1	3	1	0	0	0	0	0	34.5495	1	0	0	3	0	0	0	1	0	0	1	0	1	0	0	0	0	142	85	100	73	21
445	0	1	0	0	0	1	0	0	0	1	0	0	1	0	0	0	0	3	0	2	0	0	1	0	0	0	61.6906	1	1	0	3	0	0	0	1	0	0	-1	1	0	0	0	0	0	127	93	97.3	114	30
446	0	0	1	0	0	1	0	0	0	1	0	1	0	0	0	0	0	2	1	3	1	0	0	0	0	0	29.4408	0	0	0	5	0	0	0	0	1	0	29	0	0	0	0	0	1	113	67	99.9	139	21
447	0	0	1	0	0	1	0	0	0	1	0	0	0	0	0	1	0	6	0	1	0	1	0	0	0	1	23.8508	0	0	0	5	0	0	0	0	1	0	14	0	0	0	1	0	0	135	62	98.8	59	18
448	0	0	0	1	0	1	0	0	0	1	0	0	1	0	0	0	0	3	1	4	0	0	0	1	0	0	29.8374	0	0	0	5	0	0	0	0	1	0	9	0	0	1	0	0	0	117	83	101.2	90	28
449	1	0	0	0	0	1	0	0	0	1	1	0	0	0	0	0	0	1	1	2	0	0	1	0	0	0	36.9324	1	0	0	1	0	1	0	0	0	0	5	0	1	0	0	0	0	116	64	98.4	80	28
450	0	0	1	0	0	1	0	0	0	1	0	0	1	0	0	0	0	3	0	1	0	1	0	0	0	1	40.0011	1	1	0	5	0	0	0	0	1	0	21	0	0	0	0	1	0	87	50	102.4	53	18
451	0	1	0	0	0	1	0	0	0	1	1	0	0	0	0	0	0	1	1	3	1	0	0	0	0	0	41.4352	1	1	0	0	1	0	0	0	0	0	-4	1	0	0	0	0	0	137	78	103	128	22
452	0	0	1	0	0	1	0	0	0	1	0	0	1	0	0	0	0	3	1	5	0	0	0	0	1	0	22.5668	0	0	0	8	0	0	0	0	1	0	22	0	0	0	0	1	0	138	74	98.6	62	18
453	0	1	0	0	0	1	0	0	0	1	0	0	0	0	1	0	0	5	0	3	1	0	0	0	0	0	28.9026	0	0	0	6	0	0	0	0	1	0	17	0	0	0	1	0	0	117	53	97.3	59	18
454	0	0	1	0	0	1	0	0	0	1	0	0	0	1	0	0	0	4	1	1	0	1	0	0	0	0	30.6587	1	0	0	4	0	0	0	1	0	0	2	0	1	0	0	0	0	147	76	99.5	68	12
455	0	0	1	0	0	1	0	0	0	1	0	1	0	0	0	0	0	2	1	3	1	0	0	0	0	0	30.4867	1	0	0	2	0	0	1	0	0	0	0	1	0	0	0	0	0	162	90	98	120	24
456	1	0	0	0	0	1	0	0	0	1	0	0	0	0	1	0	0	5	1	4	0	0	0	1	0	0	24.8595	0	0	0	8	0	0	0	0	1	0	12	0	0	0	1	0	0	134	70	99.5	78	19
457	1	0	0	0	0	1	0	0	0	1	0	0	0	1	0	0	0	4	0	2	0	0	1	0	0	0	34.9197	1	0	0	10	0	0	0	0	0	1	30	0	0	0	0	0	1	80	55	99.4	63	19
458	0	0	1	0	0	1	0	0	0	1	1	0	0	0	0	0	0	1	0	2	0	0	1	0	0	0	25.3444	0	0	0	0	1	0	0	0	0	0	-3	1	0	0	0	0	0	119	74	102	113	18
459	0	0	0	0	1	1	0	0	0	1	0	1	0	0	0	0	0	2	1	4	0	0	0	1	0	0	29.6949	0	0	0	2	0	0	1	0	0	0	19	0	0	0	0	1	0	174	93	101	100	32
460	1	0	0	0	0	1	0	0	0	1	1	0	0	0	0	0	0	1	1	2	0	0	1	0	0	0	40.4898	1	1	0	1	0	1	0	0	0	0	23	0	0	0	0	1	0	131	77	102	133	20
461	0	0	1	0	0	1	0	0	0	1	0	0	0	1	0	0	0	4	1	1	0	1	0	0	0	0	29.6384	0	0	0	4	0	0	0	1	0	0	4	0	1	0	0	0	0	112	58	97.8	124	9
462	0	0	1	0	0	1	0	0	0	1	0	0	1	0	0	0	0	3	1	3	1	0	0	0	0	0	21.2622	0	0	0	4	0	0	0	1	0	0	26	0	0	0	0	1	0	105	55	98.4	93	33
463	0	0	1	0	0	1	0	0	0	1	0	0	0	0	1	0	0	5	0	1	0	1	0	0	0	1	23.2798	0	0	0	7	0	0	0	0	1	0	19	0	0	0	0	1	0	119	67	99	118	24
464	1	0	0	0	0	1	0	0	0	1	0	1	0	0	0	0	0	2	0	3	1	0	0	0	0	0					5	0	0	0	0	1	0	9	0	0	1	0	0	0
465	0	1	0	0	0	1	0	0	0	1	0	0	0	0	1	0	0	5	1	1	0	1	0	0	0	0	25.7959	0	0	0	5	0	0	0	0	1	0	25	0	0	0	0	1	0	146	74	99	100	20
466	0	0	0	1	0	1	0	0	0	1	0	0	0	0	1	0	0	5	0	1	0	1	0	0	0	1	33.0801	1	0	0	12	0	0	0	0	0	1	19	0	0	0	0	1	0	167	133	98.1	102	23
467	0	0	1	0	0	1	0	0	0	1	0	0	0	1	0	0	0	4	1	3	1	0	0	0	0	0	28.2641	0	0	0	3	0	0	0	1	0	0	5	0	1	0	0	0	0	122	75	98.2	97	30
468	0	1	0	0	0	1	0	0	0	1	0	0	0	1	0	0	0	4	1	3	1	0	0	0	0	0	31.2579	1	0	0	3	0	0	0	1	0	0	10	0	0	1	0	0	0	112	63	100.8	74	30
469	0	0	1	0	0	1	0	0	0	1	0	0	1	0	0	0	0	3	0	3	1	0	0	0	0	0	32.3755	1	0	0	2	0	0	1	0	0	0	3	0	1	0	0	0	0	108	60	99.4	84	22
470	0	0	0	0	1	1	0	0	0	1	0	0	1	0	0	0	0	3	0	1	0	1	0	0	0	0	34.9907	1	0	0	4	0	0	0	1	0	0	12	0	0	0	1	0	0	159	76	98	97	24
471	0	0	1	0	0	1	0	0	0	1	1	0	0	0	0	0	0	1	0	3	1	0	0	0	0	0	32.9973	1	0	0	0	1	0	0	0	0	0	0	1	0	0	0	0	0	114	51	98.8	82	16
472	0	1	0	0	0	1	0	0	0	1	0	0	1	0	0	0	0	3	0	4	0	0	0	1	0	0	23.8434	0	0	0	1	0	1	0	0	0	0	0	1	0	0	0	0	0	112	66	100	64	16
473	0	0	1	0	0	1	0	0	0	1	0	0	0	0	0	1	0	6	1	4	0	0	0	1	0	0	17.8493	0	0	1	11	0	0	0	0	0	1	34	0	0	0	0	0	1	122	64	98.3	75	16
474	1	0	0	0	0	1	0	0	0	1	0	1	0	0	0	0	0	2	0	2	0	0	1	0	0	0	42.1875	1	1	0	1	0	1	0	0	0	0	-4	1	0	0	0	0	0	114	62	98.5	75	25
475	0	1	0	0	0	1	0	0	0	1	0	0	0	0	1	0	0	5	1	1	0	1	0	0	0	1					14	0	0	0	0	0	1	22	0	0	0	0	1	0	131	58	98	84	32
476	1	0	0	0	0	1	0	0	0	1	0	0	0	1	0	0	0	4	1	4	0	0	0	1	0	0	25.7492	0	0	0	5	0	0	0	0	1	0	4	0	1	0	0	0	0	136	80	97.9	66	22
477	0	0	1	0	0	1	0	0	0	1	0	0	0	0	1	0	0	5	0	2	0	0	1	0	0	0	23.2175	0	0	0	9	0	0	0	0	0	1	15	0	0	0	1	0	0	169	111	100.3	101	24
478	1	0	0	0	0	1	0	0	0	1	1	0	0	0	0	0	0	1	0	3	1	0	0	0	0	0	28.8837	0	0	0	1	0	1	0	0	0	0	3	0	1	0	0	0	0	113	53	98.5	89	17
479	0	0	0	0	1	1	0	0	0	1	0	0	0	0	1	0	0	5	1	2	0	0	1	0	0	1	23.0977	0	0	0	11	0	0	0	0	0	1	46	0	0	0	0	0	1	147	73	99.8	68	26
480	0	0	1	0	0	1	0	0	0	1	0	0	0	0	0	1	0	6	0	1	0	1	0	0	0	0	30.5896	1	0	0	13	0	0	0	0	0	1	31	0	0	0	0	0	1	139	87	98.3	100	23
481	0	0	0	0	1	1	0	0	0	1	0	0	0	1	0	0	0	4	0	4	0	0	0	1	0	0	27.5556	0	0	0	6	0	0	0	0	1	0	23	0	0	0	0	1	0	222	95	102	95	20
482	0	1	0	0	0	1	0	0	0	1	0	0	0	1	0	0	0	4	0	4	0	0	0	1	0	0	31.0647	1	0	0	8	0	0	0	0	1	0	13	0	0	0	1	0	0	155	75	99	102	20
483	0	0	0	0	1	1	0	0	0	1	0	0	0	0	0	0	1	7	0	3	1	0	0	0	0	0	27.3034	0	0	0	5	0	0	0	0	1	0	5	0	1	0	0	0	0	130	58	98	80	18
484	1	0	0	0	0	1	0	0	0	1	0	0	0	1	0	0	0	4	0	2	0	0	1	0	0	0	21.1553	0	0	0	11	0	0	0	0	0	1	25	0	0	0	0	1	0	125	60	102	66	21
485	0	0	1	0	0	1	0	0	0	1	0	0	0	1	0	0	0	4	0	3	1	0	0	0	0	0	27.4777	0	0	0	3	0	0	0	1	0	0	1	0	1	0	0	0	0	149	77	97.8	85	21
486	0	0	1	0	0	1	0	0	0	1	0	0	1	0	0	0	0	3	0	3	1	0	0	0	0	0	35.8886	1	0	0	2	0	0	1	0	0	0	0	1	0	0	0	0	0	145	69	97.3	98	24
487	0	0	0	0	1	1	0	0	0	1	0	0	1	0	0	0	0	3	1	3	1	0	0	0	0	0	47.3829	1	1	0	3	0	0	0	1	0	0	-1	1	0	0	0	0	0	151	77	98	104	30
488	0	0	1	0	0	1	0	0	0	1	0	0	1	0	0	0	0	3	0	3	1	0	0	0	0	0	33.2031	1	0	0	2	0	0	1	0	0	0	-4	1	0	0	0	0	0	166	80	100	132	18
489	1	0	0	0	0	1	0	0	0	1	0	0	0	0	1	0	0	5	1	3	1	0	0	0	0	0	23.7726	0	0	0	11	0	0	0	0	0	1	31	0	0	0	0	0	1	196	83	98.4	95	18
490	0	1	0	0	0	1	0	0	0	1	0	0	0	1	0	0	0	4	0	2	0	0	1	0	0	0	45.6853	1	1	0	6	0	0	0	0	1	0	31	0	0	0	0	0	1	141	63	98.5	58	25
491	0	0	1	0	0	1	0	0	0	1	0	0	0	0	1	0	0	5	0							1	30.6757	1	0	0	6	0	0	0	0	1	0	8	0	0	1	0	0	0	115	53	96.2	85	35
492	1	0	0	0	0	1	0	0	0	1	0	0	0	0	1	0	0	5	0	2	0	0	1	0	0	0	28.3987	0	0	0	4	0	0	0	1	0	0	0	1	0	0	0	0	0	130	78	98.9	76	16
493	0	0	1	0	0	1	0	0	0	1	0	1	0	0	0	0	0	2	1	3	1	0	0	0	0	0	27.2956	0	0	0	5	0	0	0	0	1	0	7	0	0	1	0	0	0	139	84	99.2	93	16
494	0	0	1	0	0	1	0	0	0	1	0	0	1	0	0	0	0	3	0	3	1					0	28.102	0	0	0	3	0	0	0	1	0	0	0	1	0	0	0	0	0	136	72	98.2	73	18
495	0	0	1	0	0	1	0	0	0	1	1	0	0	0	0	0	0	1	0	3	1	0	0	0	0	0	27.2595	0	0	0	0	1	0	0	0	0	0	8	0	0	1	0	0	0	145	83	99.2	83	28
496	0	0	1	0	0	1	0	0	0	1	1	0	0	0	0	0	0	1	0	3	1	0	0	0	0	0	26.1962	0	0	0	5	0	0	0	0	1	0	13	0	0	0	1	0	0	114	60	99	127	16
497	0	0	1	0	0	1	0	0	0	1	0	1	0	0	0	0	0	2	0	3	1	0	0	0	0	0	37.0814	1	0	0	4	0	0	0	1	0	0	7	0	0	1	0	0	0	148	68	98.8	82	18
498	1	0	0	0	0	1	0	0	0	1	0	0	0	0	1	0	0	5	0	3	1	0	0	0	0	0	22.4049	0	0	0	4	0	0	0	1	0	0	-3	1	0	0	0	0	0	146	74	99.3	78	23
499	0	0	1	0	0	1	0	0	0	1	0	0	0	0	1	0	0	5	0	1	0	1	0	0	0	1	25.6041	0	0	0	9	0	0	0	0	0	1	4	0	1	0	0	0	0	117	57	100	98	30
500	0	0	1	0	0	1	0	0	0	1	0	0	0	1	0	0	0	4	0	3	1	0	0	0	0	0	41.7336	1	1	0	6	0	0	0	0	1	0	19	0	0	0	0	1	0	100	83	98.8	101	22
501	0	1	0	0	0	1	0	0	0	1	1	0	0	0	0	0	0	1	1	3	1	0	0	0	0	0	28.0374	0	0	0	2	0	0	1	0	0	0	14	0	0	0	1	0	0	169	97	101	108	22
502	0	0	1	0	0	1	0	0	0	1	1	0	0	0	0	0	0	1	0	3	1	0	0	0	0	0	27.4865	0	0	0	0	1	0	0	0	0	0	14	0	0	0	1	0	0	106	55	102.4	101	37
503	0	1	0	0	0	1	0	0	0	1	0	0	1	0	0	0	0	3	0	2	0	0	1	0	0	0	27.0053	0	0	0	4	0	0	0	1	0	0	18	0	0	0	0	1	0	125	75	103	99	28
504	0	0	1	0	0	1	0	0	0	1	0	0	0	0	1	0	0	5	1	4	0	0	0	1	0	0	28.6695	0	0	0	5	0	0	0	0	1	0	15	0	0	0	1	0	0	167	103	98.2	109	22
505	0	0	0	0	1	1	0	0	0	1	0	0	0	0	0	1	0	6	1	5	0	0	0	0	1	0	34.5637	1	0	0	6	0	0	0	0	1	0	11	0	0	0	1	0	0	100	57	99	107	36
506	1	0	0	0	0	1	0	0	0	1	0	0	1	0	0	0	0	3	0	3	1	0	0	0	0	0	36.5531	1	0	0	1	0	1	0	0	0	0	0	1	0	0	0	0	0	130	100	99.5	90	22
507	0	0	1	0	0	1	0	0	0	1	0	1	0	0	0	0	0	2	0	3	1	0	0	0	0	0	52.2252	1	1	0	1	0	1	0	0	0	0	-6	1	0	0	0	0	0	127	57	99.3	77	33
508	0	1	0	0	0	1	0	0	0	1	0	0	1	0	0	0	0	3	1	4	0	0	0	1	0	0	21.1791	0	0	0	3	0	0	0	1	0	0	5	0	1	0	0	0	0	143	63	100	83	20
509	0	0	1	0	0	1	0	0	0	1	0	0	0	1	0	0	0	4	1	3	1	0	0	0	0	0	26.4505	0	0	0	3	0	0	0	1	0	0	10	0	0	1	0	0	0	120	68	99.1	93	20
510	1	0	0	0	0	1	0	0	0	1	0	0	1	0	0	0	0	3	0	2	0	0	1	0	0	1					10	0	0	0	0	0	1	26	0	0	0	0	1	0	137	74	101	90	20
511	0	1	0	0	0	1	0	0	0	1	1	0	0	0	0	0	0	1	0	3	1	0	0	0	0	0	49.3857	1	1	0	0	1	0	0	0	0	0	-4	1	0	0	0	0	0	102	69	97.7	83	19
512	0	1	0	0	0	1	0	0	0	1	0	0	0	0	1	0	0	5	0	1	0	1	0	0	0	1	33.744	1	0	0	9	0	0	0	0	0	1	16	0	0	0	1	0	0	145	97	98.4	85	24
513	0	0	1	0	0	1	0	0	0	1	0	0	0	0	1	0	0	5	1	1	0	1	0	0	0	0	22.0688	0	0	0	16	0	0	0	0	0	1	50	0	0	0	0	0	1	112	53	99	50	21
514	0	0	0	0	1	1	0	0	0	1	1	0	0	0	0	0	0	1	0	1	0	1	0	0	0	0	27.3079	0	0	0	2	0	0	1	0	0	0	11	0	0	0	1	0	0	133	61	102.2	98	18
515	0	1	0	0	0	1	0	0	0	1	0	0	0	0	0	1	0	6	0	2	0	0	1	0	0	1	30.3005	1	0	0	7	0	0	0	0	1	0	3	0	1	0	0	0	0	130	75	101.3	85	26
516	0	0	0	1	0	1	0	0	0	1	0	0	0	0	1	0	0	5	1		0					1	18.2419	0	0	0	4	0	0	0	1	0	0	20	0	0	0	0	1	0	131	92	101.9	96	0
517	0	0	1	0	0	1	0	0	0	1	0	0	1	0	0	0	0	3	1	2	0	0	1	0	0	0	31.3577	1	0	0	6	0	0	0	0	1	0	25	0	0	0	0	1	0	123	56	98	100	22
518	0	1	0	0	0	1	0	0	0	1	0	0	1	0	0	0	0	3	0	3	1	0	0	0	0	0	30.9318	1	0	0	3	0	0	0	1	0	0	5	0	1	0	0	0	0	153	84	101.7	97	23
519	0	0	1	0	0	1	0	0	0	1	0	0	0	1	0	0	0	4	1	3	1	0	0	0	0	0	28.4346	0	0	0	3	0	0	0	1	0	0	0	1	0	0	0	0	0	111	64	96.8	76	18
520	0	0	1	0	0	1	0	0	0	1	0	0	0	1	0	0	0	4	1	3	1	0	0	0	0	0	35.9962	1	0	0	4	0	0	0	1	0	0	12	0	0	0	1	0	0	131	82	99	99	18
521	0	0	1	0	0	1	0	0	0	1	0	1	0	0	0	0	0	2	1	3	1	0	0	0	0	0	29.2839	0	0	0	1	0	1	0	0	0	0	5	0	1	0	0	0	0	132	80	99	119	34
522	0	0	1	0	0	1	0	0	0	1	0	0	0	1	0	0	0	4	0	2	0	0	1	0	0	0	32.5793	1	0	0	12	0	0	0	0	0	1	35	0	0	0	0	0	1	123	59	99.4	100	21
523	0	0	0	0	1	1	0	0	0	1	0	0	0	1	0	0	0	4	1	3	1	0	0	0	0	0	20.495	0	0	0	2	0	0	1	0	0	0	-2	1	0	0	0	0	0	112	94	99.1	114	32
524	0	0	1	0	0	1	0	0	0	1	0	0	0	1	0	0	0	4	1	1	0	1	0	0	0	0	22.2988	0	0	0	5	0	0	0	0	1	0	5	0	1	0	0	0	0	115	53	97.9	59	15
525	0	0	1	0	0	1	0	0	0	1	0	0	0	0	1	0	0	5	1	2	0	0	1	0	0	0	31.6141	1	0	0	9	0	0	0	0	0	1	21	0	0	0	0	1	0	158	74	97.7	96	28
526	0	0	1	0	0	1	0	0	0	1	0	0	0	0	0	1	0	6	1	1	0	1	0	0	0	1	20.1248	0	0	0	13	0	0	0	0	0	1	42	0	0	0	0	0	1	82	55	98.4	94	18
527	1	0	0	0	0	1	0	0	0	1	0	1	0	0	0	0	0	2	1	3	1	0	0	0	0	0	30.879	1	0	0	0	1	0	0	0	0	0	0	1	0	0	0	0	0	111	72	97.2	98	26
528	0	0	0	0	1	1	0	0	0	1	0	0	0	0	1	0	0	5	0	2	0	0	1	0	0	1					5	0	0	0	0	1	0	18	0	0	0	0	1	0	41	25		83	26
529	0	0	1	0	0	1	0	0	0	1	0	0	0	0	1	0	0	5	0	1	0	1	0	0	0	0	23.0289	0	0	0	14	0	0	0	0	0	1	25	0	0	0	0	1	0	108	54	98.2	92	26
530	0	0	1	0	0	1	0	0	0	1	0	0	0	1	0	0	0	4	0	2	0	0	1	0	0	1					8	0	0	0	0	1	0	24	0	0	0	0	1	0	128	64	98	100	24
531	0	0	1	0	0	1	0	0	0	1	0	1	0	0	0	0	0	2	1	4	0	0	0	1	0	0	25.8291	0	0	0	1	0	1	0	0	0	0	5	0	1	0	0	0	0	124	75	98.5	82	27
532	0	0	1	0	0	1	0	0	0	1	0	0	0	0	0	1	0	6	0	1	0	1	0	0	0	1	16.6285	0	0	1	15	0	0	0	0	0	1	34	0	0	0	0	0	1			98.9	30	16
533	0	0	1	0	0	1	0	0	0	1	1	0	0	0	0	0	0	1	1	3	1	0	0	0	0	0	28.7347	0	0	0	0	1	0	0	0	0	0	0	1	0	0	0	0	0	133	81	102	115	26
534	0	0	0	1	0	1	0	0	0	1	0	0	0	1	0	0	0	4	0	3	1	0	0	0	0	0	31.235	1	0	0	2	0	0	1	0	0	0	14	0	0	0	1	0	0	134	67	98.4	83	19
535	0	0	1	0	0	1	0	0	0	1	0	1	0	0	0	0	0	2	0	4	0	0	0	1	0	0	23.8281	0	0	0	2	0	0	1	0	0	0	8	0	0	1	0	0	0	156	66	103	77	18
536	0	0	1	0	0	1	0	0	0	1	0	1	0	0	0	0	0	2	1	4	0	0	0	1	0	0					7	0	0	0	0	1	0	24	0	0	0	0	1	0	133	65	101	101	22
537	1	0	0	0	0	1	0	0	0	1	0	0	0	0	0	1	0	6	1	1	0	1	0	0	0	1	25.8546	0	0	0	6	0	0	0	0	1	0	22	0	0	0	0	1	0	154	71	99	64	20
538	0	0	1	0	0	1	0	0	0	1	0	0	1	0	0	0	0	3	0	2	0	0	1	0	0	1	28.7085	0	0	0	10	0	0	0	0	0	1	21	0	0	0	0	1	0	151	65	98.5	87	22
539	0	0	1	0	0	1	0	0	0	1	0	0	0	1	0	0	0	4	1	3	1	0	0	0	0	1	30.7958	1	0	0	5	0	0	0	0	1	0	6	0	0	1	0	0	0	130	71	97	65	17
540	1	0	0	0	0	1	0	0	0	1	0	0	0	1	0	0	0	4	0	3	1	0	0	0	0	0	27.4297	0	0	0	6	0	0	0	0	1	0	15	0	0	0	1	0	0	118	67	98.5	95	18
541	0	0	1	0	0	1	0	0	0	1	0	1	0	0	0	0	0	2	1	3	1	0	0	0	0	0	29.7608	0	0	0	0	1	0	0	0	0	0	10	0	0	1	0	0	0	113	73	99	89	25
542	0	0	1	0	0	1	0	0	0	1	0	1	0	0	0	0	0	2	1	3	1	0	0	0	0	0	26.6055	0	0	0	2	0	0	1	0	0	0	16	0	0	0	1	0	0	128	90	98.8	74	16
543	0	0	1	0	0	1	0	0	0	1	1	0	0	0	0	0	0	1	0	3	1	0	0	0	0	0	40.3404	1	1	0	2	0	0	1	0	0	0	10	0	0	1	0	0	0	107	57	97.7	119	26
544	0	0	1	0	0	1	0	0	0	1	0	0	0	1	0	0	0	4	1	2	0	0	1	0	0	1	26.2684	0	0	0	12	0	0	0	0	0	1	32	0	0	0	0	0	1	132	62	99.6	86	28
545	0	0	1	0	0	1	0	0	0	1	1	0	0	0	0	0	0	1	0	3	1	0	0	0	0	0	38.9353	1	0	0	0	1	0	0	0	0	0	1	0	1	0	0	0	0	113	78	98.3	84	16
546	0	0	0	1	0	1	0	0	0	1	0	0	1	0	0	0	0	3	1	3	1	0	0	0	0	0	26.0274	0	0	0	3	0	0	0	1	0	0	8	0	0	1	0	0	0	115	73	98.2	86	18
547	0	0	1	0	0	1	0	0	0	1	0	0	0	0	1	0	0	5	1	4	0	0	0	1	0	0	19.6492	0	0	0	8	0	0	0	0	1	0	26	0	0	0	0	1	0	70	40	101.3	93	22
548	0	0	1	0	0	1	0	0	0	1	0	0	1	0	0	0	0	3	1	3	1	0	0	0	0	0	27.983	0	0	0	1	0	1	0	0	0	0	-4	1	0	0	0	0	0	145	72	99.9	89	26
549	0	0	0	0	1	1	0	0	0	1	0	0	1	0	0	0	0	3	0	3	1	0	0	0	0	0	37.911	1	0	0	4	0	0	0	1	0	0	11	0	0	0	1	0	0	129	79	100	133	20
550	0	0	1	0	0	1	0	0	0	1	0	0	0	0	1	0	0	5	0	1	0	1	0	0	0	1	21.2106	0	0	0	10	0	0	0	0	0	1	31	0	0	0	0	0	1	129	56	97.7	75	30
551	1	0	0	0	0	1	0	0	0	1	0	0	0	1	0	0	0	4	0	1	0	1	0	0	0	0	18.107	0	0	0	15	0	0	0	0	0	1	36	0	0	0	0	0	1	111	79	97.4	81	20
552	1	0	0	0	0	1	0	0	0	1	0	1	0	0	0	0	0	2	0	3	1	0	0	0	0	0	31.8339	1	0	0	5	0	0	0	0	1	0	1	0	1	0	0	0	0	107	70	100	120	22
553	0	0	1	0	0	1	0	0	0	1	0	0	1	0	0	0	0	3	1	2	0	0	1	0	0	0	37.9838	1	0	0	2	0	0	1	0	0	0	5	0	1	0	0	0	0	121	75	98.8	102	26
554	1	0	0	0	0	1	0	0	0	1	1	0	0	0	0	0	0	1	0	3	1	0	0	0	0	0	21.2084	0	0	0	6	0	0	0	0	1	0	33	0	0	0	0	0	1	154	102	99	73	18
555	0	0	1	0	0	1	0	0	0	1	0	0	0	0	0	0	1	7	0	1		1	0	0	0	1	24.5449	0	0	0	6	0	0	0	0	1	0	31	0	0	0	0	0	1	90	53	97.5	84	24
556	1	0	0	0	0	1	0	0	0	1	0	0	1	0	0	0	0	3	0	3	1	0	0	0	0	0	35.2045	1	0	0	5	0	0	0	0	1	0	11	0	0	0	1	0	0	130	61	99	93	20
557	1	0	0	0	0	1	0	0	0	1	0	0	0	0	1	0	0	5	0	3	1					0					3	0	0	0	1	0	0	15	0	0	0	1	0	0	130	89	103	163	30
558	0	0	0	0	1	1	0	0	0	1	0	0	0	0	0	1	0	6	1	1	0	1	0	0	0	0	21.0833	0	0	0	8	0	0	0	0	1	0	30	0	0	0	0	0	1	114	70	98.2	109	26
559	0	0	0	0	1	1	0	0	0	1	0	1	0	0	0	0	0	2	0	3	1	0	0	0	0	0	32.8536	1	0	0	2	0	0	1	0	0	0	0	1	0	0	0	0	0	139	71	99	101	24
560	0	1	0	0	0	1	0	0	0	1	0	1	0	0	0	0	0	2	0	3	1	0	0	0	0	0	26.7176	0	0	0	2	0	0	1	0	0	0	5	0	1	0	0	0	0	92	75	98.4	128	17
561	0	0	1	0	0	1	0	0	0	1	0	0	1	0	0	0	0	3	0	3	1	0	0	0	0	0	39.0235	1	0	0	4	0	0	0	1	0	0	1	0	1	0	0	0	0	150	87	97.7	69	18
562	0	0	1	0	0	1	0	0	0	1	1	0	0	0	0	0	0	1	1	3	1	0	0	0	0	0	48.2986	1	1	0	5	0	0	0	0	1	0	28	0	0	0	0	0	1	105	57	98.6	66	22
563	0	0	0	0	1	1	0	0	0	1	0	0	0	1	0	0	0	4	0	1	0	1	0	0	0	0					5	0	0	0	0	1	0	17	0	0	0	1	0	0	116	65	99	150	18
564	0	0	1	0	0	1	0	0	0	1	0	1	0	0	0	0	0	2	1	3	1	0	0	0	0	0	35.0461	1	0	0	1	0	1	0	0	0	0	6	0	0	1	0	0	0	134	64	103	122	24
565	0	0	1	0	0	1	0	0	0	1	0	0	0	1	0	0	0	4	1	1	0	1	0	0	0	0	34.1047	1	0	0	6	0	0	0	0	1	0	10	0	0	1	0	0	0	140	66	99.3	83	49
566	0	1	0	0	0	1	0	0	0	1	0	1	0	0	0	0	0	2	0	3	1	0	0	0	0	0	20.6333	0	0	0	3	0	0	0	1	0	0	2	0	1	0	0	0	0	112	72	98.1	95	20
567	0	0	0	0	1	1	0	0	0	1	0	1	0	0	0	0	0	2	0	3	1	0	0	0	0	0	35.1475	1	0	0	2	0	0	1	0	0	0	0	1	0	0	0	0	0	128	60	99	101	30
568	1	0	0	0	0	1	0	0	0	1	0	0	1	0	0	0	0	3	0	4	0	0	0	1	0	0					3	0	0	0	1	0	0	5	0	1	0	0	0	0	164	66	99.7	58	16
569	0	0	0	0	1	1	0	0	0	1	0	1	0	0	0	0	0	2	1	3	1	0	0	0	0	0	30.8166	1	0	0	0	1	0	0	0	0	0	5	0	1	0	0	0	0	137	89	100	117	19
570	0	0	1	0	0	1	0	0	0	1	0	0	0	1	0	0	0	4	1	3	1	0	0	0	0	0	25.8166	0	0	0	3	0	0	0	1	0	0	5	0	1	0	0	0	0	131	75	97	118	18
571	0	1	0	0	0	1	0	0	0	1	0	0	0	1	0	0	0	4	1	4	0	0	0	1	0	0	20.3795	0	0	0	9	0	0	0	0	0	1	24	0	0	0	0	1	0	143	73	100	93	24
572	1	0	0	0	0	1	0	0	0	1	0	0	1	0	0	0	0	3	0	2	0	0	1	0	0	0	35.1288	1	0	0	3	0	0	0	1	0	0	16	0	0	0	1	0	0	123	60	96.4	120	20
573	0	0	1	0	0	1	0	0	0	1	0	1	0	0	0	0	0	2	0							0	31.1183	1	0	0	7	0	0	0	0	1	0	19	0	0	0	0	1	0	159	73	99.5	95	18
574	0	0	1	0	0	1	0	0	0	1	0	0	0	1	0	0	0	4	1	3	1	0	0	0	0	0	32.7551	1	0	0	8	0	0	0	0	1	0	14	0	0	0	1	0	0	194	75	96.3	62	18
575	0	1	0	0	0	1	0	0	0	1	0	0	1	0	0	0	0	3	1	4	0	0	0	1	0	0	20.5685	0	0	0	2	0	0	1	0	0	0	3	0	1	0	0	0	0	145	94	98.1	89	19
576	0	0	1	0	0	1	0	0	0	1	0	0	0	1	0	0	0	4	0	3	1	0	0	0	0	0	21.4668	0	0	0	2	0	0	1	0	0	0	0	1	0	0	0	0	0	98	63	100.4	65	21
577	0	0	1	0	0	1	0	0	0	1	0	0	0	0	1	0	0	5	0	5	0	0	0	0	1	1					7	0	0	0	0	1	0	11	0	0	0	1	0	0	134	56	102.9	78	40
578	1	0	0	0	0	1	0	0	0	1	0	1	0	0	0	0	0	2	1	3	1	0	0	0	0	0	33.1387	1	0	0	4	0	0	0	1	0	0	17	0	0	0	1	0	0	93	87	99	106	84
579	1	0	0	0	0	1	0	0	0	1	0	0	1	0	0	0	0	3	1	5	0	0	0	0	1	0	27.7575	0	0	0	6	0	0	0	0	1	0	16	0	0	0	1	0	0	104	67	99	91	20
580	0	0	0	0	1	1	0	0	0	1	0	0	0	0	1	0	0	5	1	1	0	1	0	0	0	0	37.037	1	0	0	9	0	0	0	0	0	1	4	0	1	0	0	0	0	150	70	98	88	24
581	0	1	0	0	0	1	0	0	0	1	0	0	1	0	0	0	0	3	1	5	0	0	0	0	1	0	30.0073	1	0	0	3	0	0	0	1	0	0	5	0	1	0	0	0	0	154	66	97.8	105	30
582	0	0	1	0	0	1	0	0	0	1	0	0	0	0	1	0	0	5	1	4	0	0	0	1	0	1	33.8307	1	0	0	11	0	0	0	0	0	1	32	0	0	0	0	0	1	111	55	98.3	60	21
583	0	0	0	0	1	1	0	0	0	1	0	1	0	0	0	0	0	2	1	2	0	0	1	0	0	1	29.7421	0	0	0	13	0	0	0	0	0	1	34	0	0	0	0	0	1	105	50	100.7	88	22
584	1	0	0	0	0	1	0	0	0	1	0	0	0	0	1	0	0	5	0	2	0	0	1	0	0	0	42.9879	1	1	0	7	0	0	0	0	1	0	19	0	0	0	0	1	0	126	59	97.6	124	14
585	0	1	0	0	0	1	0	0	0	1	0	0	0	0	0	1	0	6	1	1	0	1	0	0	0	0	20.7696	0	0	0	8	0	0	0	0	1	0	18	0	0	0	0	1	0	158	84	97.9	104	18
586	0	1	0	0	0	1	0	0	0	1	0	0	0	0	1	0	0	5	1	2	0	0	1	0	0	0	27.1616	0	0	0	4	0	0	0	1	0	0	5	0	1	0	0	0	0	122	76	100	72	24
587	0	0	0	0	1	1	0	0	0	1	1	0	0	0	0	0	0	1	1	2	0	0	1	0	0	0	30.3854	1	0	0	1	0	1	0	0	0	0	1	0	1	0	0	0	0	138	86	102	118	20
588	1	0	0	0	0	1	0	0	0	1	0	0	1	0	0	0	0	3	0	2	0	0	1	0	0	0	41.4396	1	1	0	2	0	0	1	0	0	0	4	0	1	0	0	0	0	110	71	101.6	91	53
589	1	0	0	0	0	1	0	0	0	1	0	0	0	1	0	0	0	4	0	2	0	0	1	0	0	1	26.1697	0	0	0	6	0	0	0	0	1	0	21	0	0	0	0	1	0	123	91	96.3	82	16
590	0	0	1	0	0	1	0	0	0	1	0	0	0	1	0	0	0	4	1	1	0	1	0	0	0	0	23.852	0	0	0	5	0	0	0	0	1	0	19	0	0	0	0	1	0	136	72	99.5	78	18
591	1	0	0	0	0	1	0	0	0	1	0	0	0	1	0	0	0	4	0							1	26.9896	0	0	0	8	0	0	0	0	1	0	12	0	0	0	1	0	0	104	52	98	89	22
592	0	0	0	0	1	1	0	0	0	1	0	0	1	0	0	0	0	3	1	2	0	0	1	0	0	0	19.9446	0	0	0	2	0	0	1	0	0	0	17	0	0	0	1	0	0	117	75	99.7	125	31
593	1	0	0	0	0	1	0	0	0	1	0	0	1	0	0	0	0	3	0	1	0	1	0	0	0	0	30.0618	1	0	0	7	0	0	0	0	1	0	24	0	0	0	0	1	0	94	50	98.2	75	0
594	0	0	1	0	0	1	0	0	0	1	0	0	0	0	1	0	0	5	0	1	0	1	0	0	0	1	34.7222	1	0	0	14	0	0	0	0	0	1	35	0	0	0	0	0	1	159	76	100	90	25
595	0	1	0	0	0	1	0	0	0	1	0	0	0	0	0	1	0	6	0	1	0	1	0	0	0	0	28.8526	0	0	0	6	0	0	0	0	1	0	2	0	1	0	0	0	0	157	89	97.5	91	16
596	0	0	1	0	0	1	0	0	0	1	0	0	1	0	0	0	0	3	0	1	0	1	0	0	0	0	31.0336	1	0	0	4	0	0	0	1	0	0	8	0	0	1	0	0	0	160	71	99.9	97	18
597	0	0	0	1	0	1	0	0	0	1	0	0	0	0	1	0	0	5	0	1	0	1	0	0	0	1	31.1235	1	0	0	4	0	0	0	1	0	0	2	0	1	0	0	0	0	104	62	97.3	61	16
598	0	0	0	0	1	1	0	0	0	1	0	0	0	0	1	0	0	5	0	2	0	0	1	0	0	0	35.5035	1	0	0	11	0	0	0	0	0	1	19	0	0	0	0	1	0	118	58	99.2	67	16
599	1	0	0	0	0	1	0	0	0	1	0	0	1	0	0	0	0	3	1	2		0	1	0	0	0	41.5765	1	1	0	2	0	0	1	0	0	0	7	0	0	1	0	0	0	144	85	102	112	24
600	1	0	0	0	0	1	0	0	0	1	0	0	0	1	0	0	0	4	0	2	0	0	1	0	0	0	36.9123	1	0	0	2	0	0	1	0	0	0	5	0	1	0	0	0	0	136	81	97.2	63	16
601	0	0	1	0	0	1	0	0	0	1	0	0	0	1	0	0	0	4	0	2	0	0	1	0	0	1	34.1542	1	0	0	8	0	0	0	0	1	0	23	0	0	0	0	1	0	85	55	99	106	24
602	0	0	1	0	0	1	0	0	0	1	0	0	0	0	1	0	0	5	1	1		1	0	0	0	0	27.8051	0	0	0	7	0	0	0	0	1	0	21	0	0	0	0	1	0	156	67	101.3	94	25
603	0	0	1	0	0	1	0	0	0	1	0	0	0	1	0	0	0	4	0	1		1	0	0	0	0	23.6199	0	0	0	2	0	0	1	0	0	0	0	1	0	0	0	0	0	115	72	98.5	65	16
604	1	0	0	0	0	1	0	0	0	1	0	0	0	0	1	0	0	5	0	1	0	1	0	0	0	0	24.3865	0	0	0	6	0	0	0	0	1	0	11	0	0	0	1	0	0	169	69	99	86	15
605	0	0	0	0	1	1	0	0	0	1	0	0	1	0	0	0	0	3	0	2	0	0	1	0	0	1	49.5384	1	1	0	7	0	0	0	0	1	0	30	0	0	0	0	0	1	122	84	98	159	24
606	1	0	0	0	0	1	0	0	0	1	0	0	0	0	0	0	1	7	0	1	0	1	0	0	0	1	17.6418	0	0	1	10	0	0	0	0	0	1	32	0	0	0	0	0	1	102	53	97.1	70	20
607	0	0	1	0	0	1	0	0	0	1	0	0	0	0	0	1	0	6	0	1	0	1	0	0	0	1	27.9821	0	0	0	9	0	0	0	0	0	1	18	0	0	0	0	1	0	180	72	97.9	75	20
608	1	0	0	0	0	1	0	0	0	1	0	0	0	0	1	0	0	5	1	2	0	0	1	0	0	0	30.6939	1	0	0	9	0	0	0	0	0	1	18	0	0	0	0	1	0	121	71	99.6	95	18
609	0	0	1	0	0	1	0	0	0	1	0	0	0	1	0	0	0	4	0	4	0	0	0	1	0	1	16.2766	0	0	1	4	0	0	0	1	0	0	6	0	0	1	0	0	0	113	74	97.2	83	20
610	0	0	1	0	0	1	0	0	0	1	0	0	1	0	0	0	0	3	0	1	0	1	0	0	0	0	28.3215	0	0	0	6	0	0	0	0	1	0	4	0	1	0	0	0	0	143	57	98.3	83	18
611	0	0	1	0	0	1	0	0	0	1	0	0	0	0	1	0	0	5	1	2	0	0	1	0	0	0	18.6241	0	0	0	9	0	0	0	0	0	1	10	0	0	1	0	0	0	141	65	98.7	105	28
612	0	0	1	0	0	1	0	0	0	1	0	0	0	1	0	0	0	4	1	3	1	0	0	0	0	0	23.9506	0	0	0	7	0	0	0	0	1	0	11	0	0	0	1	0	0	128	98	100.1	102	20
613	1	0	0	0	0	1	0	0	0	1	0	0	0	0	1	0	0	5	0	1	0	1	0	0	0	1	36.6764	1	0	0	10	0	0	0	0	0	1	33	0	0	0	0	0	1	143	79	99.5	83	25
614	1	0	0	0	0	1	0	0	0	1	1	0	0	0	0	0	0	1	0	2	0	0	1	0	0	0					0	1	0	0	0	0	0	0	1	0	0	0	0	0	161	90	98.8	91	18
615	0	0	1	0	0	1	0	0	0	1	0	0	0	0	1	0	0	5	0	1	0	1	0	0	0	1					7	0	0	0	0	1	0	25	0	0	0	0	1	0	117	71	97	130	26
616	1	0	0	0	0	1	0	0	0	1	0	0	0	1	0	0	0	4	1	1	0	1	0	0	0	1	26.1738	0	0	0	9	0	0	0	0	0	1	18	0	0	0	0	1	0	91	55	97	84	26
617	1	0	0	0	0	1	0	0	0	1	1	0	0	0	0	0	0	1	0	2	0	0	1	0	0	0	32.7694	1	0	0	1	0	1	0	0	0	0	5	0	1	0	0	0	0	109	55	97	75	16
618	0	0	0	0	1	1	0	0	0	1	0	0	1	0	0	0	0	3	0	1	0	1	0	0	0	0	38.9348	1	0	0	4	0	0	0	1	0	0	13	0	0	0	1	0	0	140	64	100	97	24
619	0	0	1	0	0	1	0	0	0	1	1	0	0	0	0	0	0	1	0	1		1	0	0	0	1	27.4525	0	0	0	3	0	0	0	1	0	0	26	0	0	0	0	1	0	115	71	98.9	92	22
620	0	0	1	0	0	1	0	0	0	1	0	0	1	0	0	0	0	3	1	3	1	0	0	0	0	0	26.5722	0	0	0	4	0	0	0	1	0	0	5	0	1	0	0	0	0	107	71	98.7	106	35
621	1	0	0	0	0	1	0	0	0	1	0	0	0	1	0	0	0	4	0	3	1	0	0	0	0	0	30.8642	1	0	0	4	0	0	0	1	0	0	0	1	0	0	0	0	0	157	70	100	81	26
622	0	0	1	0	0	1	0	0	0	1	0	0	0	1	0	0	0	4	0	1	0	1	0	0	0	1	50.199	1	1	0	5	0	0	0	0	1	0	0	1	0	0	0	0	0	138	75	100	117	26
623	1	0	0	0	0	1	0	0	0	1	0	0	0	0	1	0	0	5	1	3	1	0	0	0	0	0	29.7777	0	0	0	4	0	0	0	1	0	0	5	0	1	0	0	0	0	134	71	97.8	75	16
624	0	0	1	0	0	1	0	0	0	1	0	0	1	0	0	0	0	3	1	2	0	0	1	0	0	0	23.7118	0	0	0	14	0	0	0	0	0	1	37	0	0	0	0	0	1	193	79	98	86	16
625	1	0	0	0	0	1	0	0	0	1	0	1	0	0	0	0	0	2	1	4	0	0	0	1	0	1	31.3469	1	0	0	2	0	0	1	0	0	0	8	0	0	1	0	0	0	114	63	100.5	97	26
626	0	0	0	0	1	1	0	0	0	1	0	0	0	1	0	0	0	4	0	3	1	0	0	0	0	0	34.9351	1	0	0	3	0	0	0	1	0	0	14	0	0	0	1	0	0	113	56	99.9	95	29
627	0	0	1	0	0	1	0	0	0	1	0	0	0	0	0	1	0	6	0	1	0	1	0	0	0	0	20.7088	0	0	0	12	0	0	0	0	0	1	43	0	0	0	0	0	1	133	72	98.4	80	15
628	1	0	0	0	0	1	0	0	0	1	0	0	1	0	0	0	0	3	1	2	0	0	1	0	0	0	34.0883	1	0	0	5	0	0	0	0	1	0	28	0	0	0	0	0	1	144	86	98.4	86	22
629	0	0	0	1	0	1	0	0	0	1	0	0	1	0	0	0	0	3	1	2	0	0	1	0	0	0	31.5599	1	0	0	1	0	1	0	0	0	0	1	0	1	0	0	0	0	95	80	98.7	108	29
630	0	0	0	0	1	1	0	0	0	1	0	0	1	0	0	0	0	3	1	2	0	0	1	0	0	0	44.1034	1	1	0	2	0	0	1	0	0	0	4	0	1	0	0	0	0	133	86	98	77	39
631	0	0	1	0	0	1	0	0	0	1	0	1	0	0	0	0	0	2	0	3	1	0	0	0	0	0	31.0702	1	0	0	1	0	1	0	0	0	0	0	1	0	0	0	0	0	110	66	98.5	87	16
632	1	0	0	0	0	1	0	0	0	1	0	0	0	1	0	0	0	4	0	2	0	0	1	0	0	1	33.705	1	0	0	5	0	0	0	0	1	0	8	0	0	1	0	0	0	85	52	101.9	79	29
633	1	0	0	0	0	1	0	0	0	1	0	0	1	0	0	0	0	3	0	2		0	1	0	0	0	27.0416	0	0	0	7	0	0	0	0	1	0	23	0	0	0	0	1	0	128	83	101	130	24
634	1	0	0	0	0	1	0	0	0	1	0	0	0	1	0	0	0	4	0	3	1	0	0	0	0	0	25.2281	0	0	0	10	0	0	0	0	0	1	15	0	0	0	1	0	0	112	74	99.7	96	20
635	0	0	0	0	1	1	0	0	0	1	0	0	0	1	0	0	0	4	1	3	1	0	0	0	0	0	27.9904	0	0	0	7	0	0	0	0	1	0	8	0	0	1	0	0	0	144	76	101	113	24
636	0	0	1	0	0	1	0	0	0	1	0	0	0	0	1	0	0	5	0	1	0	1	0	0	0	1	28.6048	0	0	0	10	0	0	0	0	0	1	35	0	0	0	0	0	1	85	55	101	125	24
637	1	0	0	0	0	1	0	0	0	1	0	0	1	0	0	0	0	3	1	2	0	0	1	0	0	0	38.5797	1	0	0	6	0	0	0	0	1	0	15	0	0	0	1	0	0	182	50	99.7	105	17
638	1	0	0	0	0	1	0	0	0	1	0	0	0	0	1	0	0	5	0	4	0	0	0	1	0	0	21.662	0	0	0	8	0	0	0	0	1	0	14	0	0	0	1	0	0	206	74	98	116	20
639	0	1	0	0	0	1	0	0	0	1	0	1	0	0	0	0	0	2	1	1	0	1	0	0	0	0	33.0783	1	0	0	0	1	0	0	0	0	0	0	1	0	0	0	0	0	142	77	99	98	32
640	1	0	0	0	0	1	0	0	0	1	0	0	0	0	0	1	0	6	1	1		1	0	0	0	0					10	0	0	0	0	0	1	24	0	0	0	0	1	0	162	70	103	96	32
641	1	0	0	0	0	1	0	0	0	1	0	0	0	0	1	0	0	5	1	1	0	1	0	0	0	0	33.8123	1	0	0	5	0	0	0	0	1	0	18	0	0	0	0	1	0	138	69	98	100	22
642	0	0	0	0	1	1	0	0	0	1	0	0	0	0	1	0	0	5	0	1		1	0	0	0	1	30.8517	1	0	0	11	0	0	0	0	0	1	41	0	0	0	0	0	1	106	56	100	105	36
643	0	0	0	0	1	1	0	0	0	1	0	0	0	1	0	0	0	4	0	3	1	0	0	0	0	0	26.4024	0	0	0	3	0	0	0	1	0	0	5	0	1	0	0	0	0	137	62	100	90	41
644	0	0	1	0	0	1	0	0	0	1	0	0	1	0	0	0	0	3	1	3	1	0	0	0	0	0	24.2513	0	0	0	2	0	0	1	0	0	0	0	1	0	0	0	0	0	150	70	99	83	25
645	1	0	0	0	0	1	0	0	0	1	0	0	1	0	0	0	0	3	1	2	0	0	1	0	0	0	35.2181	1	0	0	10	0	0	0	0	0	1	22	0	0	0	0	1	0	131	66	100	92	18
646	0	0	1	0	0	1	0	0	0	1	0	0	0	0	0	1	0	6	1	1	0	1	0	0	0	1	18.6139	0	0	0	10	0	0	0	0	0	1	35	0	0	0	0	0	1	140	68	97.7	107	20
647	0	0	0	0	1	1	0	0	0	1	0	0	0	1	0	0	0	4	1	2	0	0	1	0	0	0	28.6661	0	0	0	10	0	0	0	0	0	1	21	0	0	0	0	1	0	101	57	99	89	18
648	1	0	0	0	0	1	0	0	0	1	0	0	1	0	0	0	0	3	1	1	0	1	0	0	0	0	22.6627	0	0	0	4	0	0	0	1	0	0	5	0	1	0	0	0	0	160	87	101	101	32
649	1	0	0	0	0	1	0	0	0	1	0	0	1	0	0	0	0	3	1	2	0	0	1	0	0	0	24.0741	0	0	0	1	0	1	0	0	0	0	5	0	1	0	0	0	0	162	88	101	56	20
650	1	0	0	0	0	1	0	0	0	1	0	0	0	0	1	0	0	5	0	2	0	0	1	0	0	0	32.8892	1	0	0	4	0	0	0	1	0	0	13	0	0	0	1	0	0	111	54	100	81	15
651	1	0	0	0	0	1	0	0	0	1	0	0	1	0	0	0	0	3	1	1	0	1	0	0	0	0	30.7193	1	0	0	3	0	0	0	1	0	0	5	0	1	0	0	0	0	141	70	98.1	79	23
652	0	0	1	0	0	1	0	0	0	1	0	0	0	0	0	1	0	6	1	1	0	1	0	0	0	1	19.5241	0	0	0	8	0	0	0	0	1	0	20	0	0	0	0	1	0	201	74	100.9	61	20
653	1	0	0	0	0	1	0	0	0	1	0	0	1	0	0	0	0	3	1	2	0	0	1	0	0	0	29.3848	0	0	0	5	0	0	0	0	1	0	17	0	0	0	1	0	0	154	84	99	97	21
654	0	0	1	0	0	1	0	0	0	1	0	0	1	0	0	0	0	3	1	1	0	1	0	0	0	0	32.9507	1	0	0	14	0	0	0	0	0	1	50	0	0	0	0	0	1	121	69	101	157	18
655	0	0	1	0	0	1	0	0	0	1	0	0	0	0	1	0	0	5	1	3	1	0	0	0	0	0	19.0168	0	0	0	5	0	0	0	0	1	0	14	0	0	0	1	0	0	103	64	97.7	101	31
656	1	0	0	0	0	1	0	0	0	1	0	0	0	0	1	0	0	5	0	2	0	0	1	0	0	0	30.2835	1	0	0	3	0	0	0	1	0	0	5	0	1	0	0	0	0	131	70	100.2	97	17
657	0	0	1	0	0	1	0	0	0	1	0	0	0	0	1	0	0	5	1	3	1	0	0	0	0	0	15.5342	0	0	1	5	0	0	0	0	1	0	20	0	0	0	0	1	0	115	77	98.3	68	36
658	1	0	0	0	0	1	0	0	0	1	0	0	1	0	0	0	0	3	1	2	0	0	1	0	0	0	29.3537	0	0	0	2	0	0	1	0	0	0	13	0	0	0	1	0	0	110	68	98.4	69	24
659	0	0	1	0	0	1	0	0	0	1	0	0	0	1	0	0	0	4	1	1	0	1	0	0	0	0	28.0864	0	0	0	2	0	0	1	0	0	0	9	0	0	1	0	0	0	160	81	99	99	25
660	0	0	1	0	0	1	0	0	0	1	0	1	0	0	0	0	0	2	1	2	0	0	1	0	0	0	31.0735	1	0	0	1	0	1	0	0	0	0	6	0	0	1	0	0	0	137	91	97	146	18
661	0	1	0	0	0	1	0	0	0	1	0	1	0	0	0	0	0	2	1	3	1	0	0	0	0	0	27.3982	0	0	0	1	0	1	0	0	0	0	8	0	0	1	0	0	0	141	73	101	98	18
662	0	0	1	0	0	1	0	0	0	1	0	0	1	0	0	0	0	3	0	4	0	0	0	1	0	0	24.4978	0	0	0	9	0	0	0	0	0	1	38	0	0	0	0	0	1	147	72	100.2	68	20
663	0	0	1	0	0	1	0	0	0	1	0	0	0	1	0	0	0	4	1	3	1	0	0	0	0	0	25.7835	0	0	0	4	0	0	0	1	0	0	12	0	0	0	1	0	0	116	61	97.2	59	16
664	1	0	0	0	0	1	0	0	0	1	0	0	0	1	0	0	0	4	0	5	0	0	0	0	1	0	25.721	0	0	0	5	0	0	0	0	1	0	11	0	0	0	1	0	0	129	61	98	87	20
665	0	0	1	0	0	1	0	0	0	1	0	0	1	0	0	0	0	3	1	3	1	0	0	0	0	0	25.4747	0	0	0	1	0	1	0	0	0	0	0	1	0	0	0	0	0	114	83	99	84	26
666	0	0	1	0	0	1	0	0	0	1	0	1	0	0	0	0	0	2	1	2	0	0	1	0	0	0	39.9732	1	0	0	3	0	0	0	1	0	0	3	0	1	0	0	0	0	141	80	100	71	20
667	0	0	1	0	0	1	0	0	0	1	0	1	0	0	0	0	0	2	1	3	1	0	0	0	0	0	27.2881	0	0	0	0	1	0	0	0	0	0	0	1	0	0	0	0	0	137	72	98.5	76	18
668	1	0	0	0	0	1	0	0	0	1	0	1	0	0	0	0	0	2	0	2	0	0	1	0	0	0	38.9468	1	0	0	6	0	0	0	0	1	0	4	0	1	0	0	0	0	119	81	97.8	100	22
669	0	1	0	0	0	1	0	0	0	1	0	0	1	0	0	0	0	3	0	4	0	0	0	1	0	0	20.125	0	0	0	2	0	0	1	0	0	0	0	1	0	0	0	0	0	115	76	98	88	26
670	1	0	0	0	0	1	0	0	0	1	1	0	0	0	0	0	0	1	1	2	0	0	1	0	0	0	54.3232	1	1	0	2	0	0	1	0	0	0	6	0	0	1	0	0	0	146	84	100	99	24
671	0	1	0	0	0	1	0	0	0	1	0	0	0	0	1	0	0	5	1	1	0	1	0	0	0	0	19.1867	0	0	0	4	0	0	0	1	0	0	25	0	0	0	0	1	0	93	52	97.7	138	29
672	1	0	0	0	0	1	0	0	0	1	0	0	1	0	0	0	0	3	1	3	1	0	0	0	0	0	26.4505	0	0	0	1	0	1	0	0	0	0	6	0	0	1	0	0	0	146	76	97.7	101	25
673	0	0	1	0	0	1	0	0	0	1	0	0	1	0	0	0	0	3	1	3	1	0	0	0	0	0	36.7278	1	0	0	3	0	0	0	1	0	0	6	0	0	1	0	0	0	118	76	99.1	102	16
674	0	0	0	0	1	1	0	0	0	1	0	0	0	1	0	0	0	4	0	3	1	0	0	0	0	0	26.2845	0	0	0	12	0	0	0	0	0	1	35	0	0	0	0	0	1	172	72	99	84	16
675	1	0	0	0	0	1	0	0	0	1	0	0	1	0	0	0	0	3	1	3	1	0	0	0	0	0	25	0	0	0	2	0	0	1	0	0	0	0	1	0	0	0	0	0	119	75	98	97	32
676	0	0	1	0	0	1	0	0	0	1	0	0	0	0	0	0	1	7	0	1	0	1	0	0	0	1	19.6492	0	0	0	9	0	0	0	0	0	1	27	0	0	0	0	1	0	114	72	98.1	107	16
677	0	0	0	0	1	1	0	0	0	1	0	0	1	0	0	0	0	3	1	3	1	0	0	0	0	0	26.7811	0	0	0	2	0	0	1	0	0	0	0	1	0	0	0	0	0	135	67	100	71	19
678	0	1	0	0	0	1	0	0	0	1	0	0	0	0	1	0	0	5	0	2	0	0	1	0	0	1	31.9122	1	0	0	6	0	0	0	0	1	0	14	0	0	0	1	0	0	129	73	99	78	26
679	0	0	1	0	0	1	0	0	0	1	1	0	0	0	0	0	0	1	0	3	1	0	0	0	0	0	38.4252	1	0	0	0	1	0	0	0	0	0	-4	1	0	0	0	0	0	111	65	98.2	74	16
680	1	0	0	0	0	1	0	0	0	1	1	0	0	0	0	0	0	1	0	2	0	0	1	0	0	0	26.1741	0	0	0	0	1	0	0	0	0	0	9	0	0	1	0	0	0	122	83	98.9	87	20
681	0	0	1	0	0	1	0	0	0	1	0	1	0	0	0	0	0	2	0	3	1	0	0	0	0	0	26.6389	0	0	0	1	0	1	0	0	0	0	0	1	0	0	0	0	0	108	67	100	99	18
682	1	0	0	0	0	1	0	0	0	1	0	0	0	1	0	0	0	4	1	3	1	0	0	0	0	0	28.5163	0	0	0	6	0	0	0	0	1	0	12	0	0	0	1	0	0	49	70	99.4	87	20
683	1	0	0	0	0	1	0	0	0	1	0	0	1	0	0	0	0	3	0	2	0	0	1	0	0	0	21.6516	0	0	0	6	0	0	0	0	1	0	25	0	0	0	0	1	0	150	65	101	91	22
684	0	0	1	0	0	1	0	0	0	1	0	1	0	0	0	0	0	2	0	3	1	0	0	0	0	0	27.3214	0	0	0	0	1	0	0	0	0	0	2	0	1	0	0	0	0	142	70	98.2	70	23
685	0	0	0	0	1	1	0	0	0	1	0	0	1	0	0	0	0	3	0	2	0	0	1	0	0	0	38.9629	1	0	0	3	0	0	0	1	0	0	6	0	0	1	0	0	0	120	74	99	113	18
686	0	0	1	0	0	1	0	0	0	1	0	0	0	0	1	0	0	5	0	4	0	0	0	1	0	1	20.8233	0	0	0	6	0	0	0	0	1	0	11	0	0	0	1	0	0	183	56	98.3	79	22
687	1	0	0	0	0	1	0	0	0	1	1	0	0	0	0	0	0	1	0	5	0	0	0	0	1	0	32.6764	1	0	0	0	1	0	0	0	0	0	2	0	1	0	0	0	0	137	84	98.8	85	16
688	0	0	1	0	0	1	0	0	0	1	1	0	0	0	0	0	0	1	0	3	1	0	0	0	0	0					1	0	1	0	0	0	0	-4	1	0	0	0	0	0	118	76	97.7	90	16
689	0	0	1	0	0	1	0	0	0	1	0	0	0	1	0	0	0	4	0	3	1	0	0	0	0	0	35.1275	1	0	0	7	0	0	0	0	1	0	23	0	0	0	0	1	0	170	101	100.4	69	24
690	1	0	0	0	0	1	0	0	0	1	0	0	0	1	0	0	0	4	1	3	1	0	0	0	0	0					2	0	0	1	0	0	0	5	0	1	0	0	0	0	130	77	102	70	56
691	0	0	1	0	0	1	0	0	0	1	0	1	0	0	0	0	0	2	1	3	1	0	0	0	0	0	26.6436	0	0	0	2	0	0	1	0	0	0	0	1	0	0	0	0	0	145	82	97	79	25
692	0	0	0	0	1	1	0	0	0	1	0	1	0	0	0	0	0	2	0	3	1	0	0	0	0	0	35.6748	1	0	0	8	0	0	0	0	1	0	27	0	0	0	0	1	0	242	110	100	89	40
693	1	0	0	0	0	1	0	0	0	1	0	0	0	1	0	0	0	4	1	3	1	0	0	0	0	0	26.398	0	0	0	4	0	0	0	1	0	0	18	0	0	0	0	1	0	173	106	101	105	24
694	0	0	1	0	0	1	0	0	0	1	0	0	0	1	0	0	0	4	1	2	0	0	1	0	0	0	24.6592	0	0	0	8	0	0	0	0	1	0	20	0	0	0	0	1	0	115	57	102.8	93	16
695	0	0	1	0	0	1	0	0	0	1	0	1	0	0	0	0	0	2	1	3	1	0	0	0	0	0	33.6505	1	0	0	2	0	0	1	0	0	0	1	0	1	0	0	0	0	111	68	98.6	100	16
696	0	0	1	0	0	1	0	0	0	1	0	0	1	0	0	0	0	3	0	3	1	0	0	0	0	0	28.3039	0	0	0	1	0	1	0	0	0	0	5	0	1	0	0	0	0	167	81	103	116	24
697	1	0	0	0	0	1	0	0	0	1	0	1	0	0	0	0	0	2	1	5	0	0	0	0	1	0	17.6327	0	0	1	6	0	0	0	0	1	0	28	0	0	0	0	0	1	125	66	95.7	164	23
698	0	0	1	0	0	1	0	0	0	1	0	1	0	0	0	0	0	2	1	3	1	0	0	0	0	0	27.2418	0	0	0	3	0	0	0	1	0	0	21	0	0	0	0	1	0	127	62	99.1	79	40
699	0	0	0	0	1	1	0	0	0	1	0	0	0	1	0	0	0	4	0	3	1	0	0	0	0	0	34.014	1	0	0	4	0	0	0	1	0	0	7	0	0	1	0	0	0	134	64	100	89	18
700	0	0	1	0	0	1	0	0	0	1	1	0	0	0	0	0	0	1	0	3	1	0	0	0	0	0	37.172	1	0	0	0	1	0	0	0	0	0	1	0	1	0	0	0	0	130	74	99.6	80	27
701	0	0	1	0	0	1	0	0	0	1	0	1	0	0	0	0	0	2	0	2	0	0	1	0	0	0	34.471	1	0	0	3	0	0	0	1	0	0	3	0	1	0	0	0	0	135	77	100.5	98	17
702	1	0	0	0	0	1	0	0	0	1	0	0	1	0	0	0	0	3	0	3	1	0	0	0	0	0	27.7344	0	0	0	1	0	1	0	0	0	0	0	1	0	0	0	0	0	118	70	100	83	26
703	1	0	0	0	0	1	0	0	0	1	0	0	1	0	0	0	0	3	1	3	1	0	0	0	0	0	31.0621	1	0	0	2	0	0	1	0	0	0	10	0	0	1	0	0	0	111	80	97.5	93	25
704	0	0	1	0	0	1	0	0	0	1	0	0	0	1	0	0	0	4	1	2	0	0	1	0	0	0	28.0371	0	0	0	3	0	0	0	1	0	0	3	0	1	0	0	0	0	158	77	99.4	82	15
705	1	0	0	0	0	1	0	0	0	1	0	1	0	0	0	0	0	2	0	3	1	0	0	0	0	0	33.2882	1	0	0	3	0	0	0	1	0	0	8	0	0	1	0	0	0	111	61	99.6	64	23
706	0	0	1	0	0	1	0	0	0	1	1	0	0	0	0	0	0	1	0	3	1	0	0	0	0	0	28.2386	0	0	0	2	0	0	1	0	0	0	4	0	1	0	0	0	0	120	70	100.5	127	35
707	1	0	0	0	0	1	0	0	0	1	0	1	0	0	0	0	0	2	0	5	0	0	0	0	1	0	25.7812	0	0	0	1	0	1	0	0	0	0	3	0	1	0	0	0	0	121	81	102	138	20
708	0	0	0	1	0	1	0	0	0	1	1	0	0	0	0	0	0	1	0	3	1	0	0	0	0	0					0	1	0	0	0	0	0	1	0	1	0	0	0	0	117	53	99.2	72	40
709	1	0	0	0	0	1	0	0	0	1	0	0	0	0	1	0	0	5	1	3	1	0	0	0	0	0	27.0792	0	0	0	6	0	0	0	0	1	0	7	0	0	1	0	0	0	137	65	99.7	86	20
710	0	0	0	0	1	1	0	0	0	1	0	0	0	1	0	0	0	4	1	2	0	0	1	0	0	0	24.5652	0	0	0	6	0	0	0	0	1	0	10	0	0	1	0	0	0	156	78	100	105	36
711	0	1	0	0	0	1	0	0	0	1	1	0	0	0	0	0	0	1	0	3	1	0	0	0	0	0	29.2328	0	0	0	0	1	0	0	0	0	0	-3	1	0	0	0	0	0	109	59	98.6	93	27
712	0	0	1	0	0	1	0	0	0	1	1	0	0	0	0	0	0	1	0	3	1	0	0	0	0	0	24.841	0	0	0	2	0	0	1	0	0	0	19	0	0	0	0	1	0	118	73	100	106	28
713	0	0	1	0	0	1	0	0	0	1	0	1	0	0	0	0	0	2	1	2	0	0	1	0	0	0	26.5589	0	0	0	1	0	1	0	0	0	0	0	1	0	0	0	0	0	153	99	101.6	85	16
714	0	0	0	0	1	1	0	0	0	1	0	1	0	0	0	0	0	2	1	3	1	0	0	0	0	0	34.2504	1	0	0	0	1	0	0	0	0	0	0	1	0	0	0	0	0	129	84	99	115	20
715	0	0	1	0	0	1	0	0	0	1	0	0	0	1	0	0	0	4	1	4	0	0	0	1	0	0	27.0337	0	0	0	2	0	0	1	0	0	0	10	0	0	1	0	0	0	128	76	98.3	74	20
716	1	0	0	0	0	1	0	0	0	1	0	0	0	0	0	1	0	6	0	4	0	0	0	1	0	1	26.3702	0	0	0	6	0	0	0	0	1	0	14	0	0	0	1	0	0	154	99	98	104	26
717	1	0	0	0	0	1	0	0	0	1	1	0	0	0	0	0	0	1	0	3	1	0	0	0	0	0	40.625	1	1	0	0	1	0	0	0	0	0	-11	1	0	0	0	0	0	123	64	99	114	40
718	1	0	0	0	0	1	0	0	0	1	0	1	0	0	0	0	0	2	1	2	0	0	1	0	0	0	34.1401	1	0	0	0	1	0	0	0	0	0	3	0	1	0	0	0	0	117	71	101	99	18
719	1	0	0	0	0	1	0	0	0	1	0	0	1	0	0	0	0	3	1	3	1	0	0	0	0	0	26.1752	0	0	0	2	0	0	1	0	0	0	14	0	0	0	1	0	0	101	61	100	81	20
720	0	0	1	0	0	1	0	0	0	1	0	0	1	0	0	0	0	3	1	4	0	0	0	1	0	0	29.3524	0	0	0	2	0	0	1	0	0	0	8	0	0	1	0	0	0	191	94	101	104	20
721	1	0	0	0	0	1	0	0	0	1	0	0	0	1	0	0	0	4	0							0	36.7188	1	0	0	9	0	0	0	0	0	1	22	0	0	0	0	1	0	98	66	98.3	87	18
722	1	0	0	0	0	1	0	0	0	1	0	1	0	0	0	0	0	2	0	3	1	0	0	0	0	0	36.4706	1	0	0	2	0	0	1	0	0	0	17	0	0	0	1	0	0	113	55	99.8	65	20
723	0	0	1	0	0	1	0	0	0	1	0	0	1	0	0	0	0	3	1	2	0	0	1	0	0	0					5	0	0	0	0	1	0	15	0	0	0	1	0	0	116	71	100	98	24
724	0	0	1	0	0	1	0	0	0	1	0	1	0	0	0	0	0	2	0	3	1	0	0	0	0	0	29.1586	0	0	0	0	1	0	0	0	0	0	3	0	1	0	0	0	0	109	59	98.1	76	20
725	1	0	0	0	0	1	0	0	0	1	0	0	1	0	0	0	0	3	0	3	1	0	0	0	0	0	44.634	1	1	0	2	0	0	1	0	0	0	-1	1	0	0	0	0	0	115	74	99	79	22
726	0	0	1	0	0	1	0	0	0	1	1	0	0	0	0	0	0	1	1	3	1	0	0	0	0	0	30.1162	1	0	0	0	1	0	0	0	0	0	0	1	0	0	0	0	0	125	74	103	134	16
727	0	1	0	0	0	1	0	0	0	1	0	0	0	0	0	1	0	6	0	1	0	1	0	0	0	1	25.1532	0	0	0	6	0	0	0	0	1	0	25	0	0	0	0	1	0	118	66	98	86	22
728	0	0	1	0	0	1	0	0	0	1	0	0	0	1	0	0	0	4	0	1	0	1	0	0	0	0	42.1032	1	1	0	8	0	0	0	0	1	0	19	0	0	0	0	1	0	128	82	99.2	88	20
729	0	0	1	0	0	1	0	0	0	1	0	1	0	0	0	0	0	2	1	3	1	0	0	0	0	0	16.6376	0	0	1	1	0	1	0	0	0	0	11	0	0	0	1	0	0	140	75	99	72	16
730	1	0	0	0	0	1	0	0	0	1	0	0	0	1	0	0	0	4	1	3	1	0	0	0	0	1	27.4141	0	0	0	7	0	0	0	0	1	0	28	0	0	0	0	0	1	123	93	101.5	129	18
731	1	0	0	0	0	1	0	0	0	1	1	0	0	0	0	0	0	1	0	3	1	0	0	0	0	0	31.0979	1	0	0	0	1	0	0	0	0	0	5	0	1	0	0	0	0	138	89	102	114	30
732	1	0	0	0	0	1	0	0	0	1	0	1	0	0	0	0	0	2	0	2	0	0	1	0	0	0	28.1969	0	0	0	4	0	0	0	1	0	0	17	0	0	0	1	0	0	123	82	98	104	20
733	0	0	1	0	0	1	0	0	0	1	0	0	0	1	0	0	0	4	0	5	0	0	0	0	1	0	25.5248	0	0	0	4	0	0	0	1	0	0	16	0	0	0	1	0	0	130	77	98.2	68	22
734	0	0	1	0	0	1	0	0	0	1	1	0	0	0	0	0	0	1	0	3	1	0	0	0	0	0	57.0229	1	1	0	0	1	0	0	0	0	0	-4	1	0	0	0	0	0	140	61	99.7	98	30
735	0	0	0	1	0	1	0	0	0	1	0	1	0	0	0	0	0	2	1	5	0	0	0	0	1	0	24.5089	0	0	0	3	0	0	0	1	0	0	16	0	0	0	1	0	0	111	77	100	96	28
736	1	0	0	0	0	1	0	0	0	1	0	0	1	0	0	0	0	3	1	2	0	0	1	0	0	0	24.2215	0	0	0	3	0	0	0	1	0	0	18	0	0	0	0	1	0	122	74	98	100	20
737	0	0	1	0	0	1	0	0	0	1	0	0	0	0	1	0	0	5	0	4	0	0	0	1	0	1	17.701	0	0	1	5	0	0	0	0	1	0	7	0	0	1	0	0	0	78	75	100.1	78	20
738	0	0	0	1	0	1	0	0	0	1	0	0	1	0	0	0	0	3	1	1	0	1	0	0	0	1	22.7155	0	0	0	2	0	0	1	0	0	0	8	0	0	1	0	0	0	115	89	100.7	88	20
739	0	0	0	1	0	1	0	0	0	1	0	0	1	0	0	0	0	3	0	2		0	1	0	0	0	33.7604	1	0	0	3	0	0	0	1	0	0	27	0	0	0	0	1	0	156	89	97	96	16
740	0	1	0	0	0	1	0	0	0	1	0	0	0	1	0	0	0	4	1	3	1	0	0	0	0	0	34.9452	1	0	0	5	0	0	0	0	1	0	12	0	0	0	1	0	0	126	69	98.5	64	18
741	0	0	1	0	0	1	0	0	0	1	0	0	0	0	0	1	0	6	1	1	0	1	0	0	0	1	31.3978	1	0	0	5	0	0	0	0	1	0	5	0	1	0	0	0	0	127	117	97.3	68	19
742	0	0	1	0	0	1	0	0	0	1	0	0	0	0	1	0	0	5	1	1	0	1	0	0	0	0	32.8203	1	0	0	10	0	0	0	0	0	1	32	0	0	0	0	0	1	113	78	97	84	16
743	0	0	1	0	0	1	0	0	0	1	0	1	0	0	0	0	0	2	1	3	1	0	0	0	0	0	31.3355	1	0	0	1	0	1	0	0	0	0	19	0	0	0	0	1	0	106	62	99.9	81	18
744	1	0	0	0	0	1	0	0	0	1	0	1	0	0	0	0	0	2	0	3	1	0	0	0	0	0	33.176	1	0	0	0	1	0	0	0	0	0	1	0	1	0	0	0	0	136	92	103.1	117	18
745	0	0	1	0	0	1	0	0	0	1	0	0	1	0	0	0	0	3	1	3	1	0	0	0	0	0	31.2084	1	0	0	1	0	1	0	0	0	0	0	1	0	0	0	0	0	144	85	98.1	83	20
746	0	0	1	0	0	1	0	0	0	1	0	0	0	0	1	0	0	5	0	1	0	1	0	0	0	1	18.4181	0	0	0	4	0	0	0	1	0	0	-3	1	0	0	0	0	0	114	59	100.1	86	19
747	0	0	0	1	0	1	0	0	0	1	1	0	0	0	0	0	0	1	0	1	0	1	0	0	0	0	46.1058	1	1	0	3	0	0	0	1	0	0	16	0	0	0	1	0	0	113	73	100	110	23
748	0	0	1	0	0	1	0	0	0	1	0	0	0	0	0	1	0	6	1	1	0	1	0	0	0	1	28.9826	0	0	0	7	0	0	0	0	1	0	14	0	0	0	1	0	0	115	73	97.8	69	24
749	0	0	1	0	0	1	0	0	0	1	0	0	0	1	0	0	0	4	1	3	1	0	0	0	0	0	27.0689	0	0	0	4	0	0	0	1	0	0	5	0	1	0	0	0	0	152	92	98.4	87	41
750	0	0	1	0	0	1	0	0	0	1	0	0	0	0	0	1	0	6	1	1	0	1	0	0	0	0	34.9842	1	0	0	7	0	0	0	0	1	0	3	0	1	0	0	0	0	161	79	97.4	70	24
751	1	0	0	0	0	1	0	0	0	1	0	0	1	0	0	0	0	3	0	2	0	0	1	0	0	0	38.866	1	0	0	3	0	0	0	1	0	0	5	0	1	0	0	0	0	193	97	98.6	106	22
752	0	0	1	0	0	1	0	0	0	1	0	0	0	1	0	0	0	4	0	1	0	1	0	0	0	1	37.0216	1	0	0	11	0	0	0	0	0	1	25	0	0	0	0	1	0	92	59	97	100	20
753	0	0	0	1	0	1	0	0	0	1	0	1	0	0	0	0	0	2	0	3	1	0	0	0	0	0	22.6562	0	0	0	1	0	1	0	0	0	0	3	0	1	0	0	0	0	121	78	103	128	28
754	0	0	1	0	0	1	0	0	0	1	0	0	0	1	0	0	0	4	0	3	1	0	0	0	0	0	25.8968	0	0	0	7	0	0	0	0	1	0	11	0	0	0	1	0	0	169	53	97.3	55	17
755	0	0	0	1	0	1	0	0	0	1	0	1	0	0	0	0	0	2	1	5	0	0	0	0	1	0	28.1321	0	0	0	3	0	0	0	1	0	0	5	0	1	0	0	0	0	129	88	100.2	91	23
756	0	0	0	1	0	1	0	0	0	1	0	1	0	0	0	0	0	2	1	3	1	0	0	0	0	0	28.7969	0	0	0	2	0	0	1	0	0	0	11	0	0	0	1	0	0	117	87	98	98	16
757	1	0	0	0	0	1	0	0	0	1	0	0	1	0	0	0	0	3	1	4	0	0	0	1	0	0	26.7949	0	0	0	3	0	0	0	1	0	0	1	0	1	0	0	0	0	153	71	99	114	20
758	0	0	1	0	0	1	0	0	0	1	1	0	0	0	0	0	0	1	1	3	1	0	0	0	0	0	21.2585	0	0	0	3	0	0	0	1	0	0	12	0	0	0	1	0	0	154	109	102	105	32
759	0	0	1	0	0	1	0	0	0	1	0	1	0	0	0	0	0	2	1	3	1	0	0	0	0	0	18.8249	0	0	0	7	0	0	0	0	1	0	10	0	0	1	0	0	0	158	77	100.8	100	22
760	0	0	1	0	0	1	0	0	0	1	0	0	0	1	0	0	0	4	1	3	1	0	0	0	0	0	33.9566	1	0	0	3	0	0	0	1	0	0	8	0	0	1	0	0	0	110	71	97.7	75	32
761	1	0	0	0	0	1	0	0	0	1	0	0	1	0	0	0	0	3	0	5	0	0	0	0	1	0	35.4814	1	0	0	2	0	0	1	0	0	0	17	0	0	0	1	0	0	138	65	98.1	90	20
762	1	0	0	0	0	1	0	0	0	1	1	0	0	0	0	0	0	1	1	4	0	0	0	1	0	0	31.2809	1	0	0	0	1	0	0	0	0	0	5	0	1	0	0	0	0	140	86	103.1	115	20
763	1	0	0	0	0	1	0	0	0	1	1	0	0	0	0	0	0	1	0	3	1	0	0	0	0	0	29.6552	0	0	0	0	1	0	0	0	0	0	0	1	0	0	0	0	0	109	71	100.7	96	26
764	1	0	0	0	0	1	0	0	0	1	0	1	0	0	0	0	0	2	1	3	1	0	0	0	0	0	30.0408	1	0	0	1	0	1	0	0	0	0	0	1	0	0	0	0	0	128	76	98	96	45
765	0	0	1	0	0	1	0	0	0	1	0	1	0	0	0	0	0	2	0	4	0	0	0	1	0	0	28.2683	0	0	0	2	0	0	1	0	0	0	9	0	0	1	0	0	0	156	71	98.5	101	22
766	0	1	0	0	0	1	0	0	0	1	1	0	0	0	0	0	0	1	1	3	1	0	0	0	0	0	29.1135	0	0	0	2	0	0	1	0	0	0	5	0	1	0	0	0	0	129	70	103	110	18
767	0	0	1	0	0	1	0	0	0	1	0	0	0	1	0	0	0	4	0	1	0	1	0	0	0	0	25.7282	0	0	0	3	0	0	0	1	0	0	5	0	1	0	0	0	0	118	58	98.2	81	18
768	1	0	0	0	0	1	0	0	0	1	0	0	1	0	0	0	0	3	0	3	1	0	0	0	0	0	45.3515	1	1	0	3	0	0	0	1	0	0	5	0	1	0	0	0	0	109	54	96.7	85	44
769	0	0	1	0	0	1	0	0	0	1	0	0	0	0	0	1	0	6	1	4	0	0	0	1	0	1	17.9931	0	0	1	9	0	0	0	0	0	1	22	0	0	0	0	1	0	157	76	98	100	19
770	0	0	1	0	0	1	0	0	0	1	0	0	0	0	0	0	1	7	0	1	0	1	0	0	0	1	29.608	0	0	0	4	0	0	0	1	0	0	5	0	1	0	0	0	0	101	56	98.2	106	22
771	0	0	1	0	0	1	0	0	0	1	0	0	1	0	0	0	0	3	1	3	1	0	0	0	0	0	29.2538	0	0	0	7	0	0	0	0	1	0	31	0	0	0	0	0	1	105	71	99.2	86	22
772	0	0	1	0	0	1	0	0	0	1	0	0	0	0	1	0	0	5	1	4	0	0	0	1	0	0	26.5931	0	0	0	6	0	0	0	0	1	0	11	0	0	0	1	0	0	128	63	97.2	80	41
773	0	0	1	0	0	1	0	0	0	1	0	1	0	0	0	0	0	2	1							0	26.096	0	0	0	1	0	1	0	0	0	0	0	1	0	0	0	0	0	110	74	99.9	64	28
774	0	0	1	0	0	1	0	0	0	1	1	0	0	0	0	0	0	1	0	3	1	0	0	0	0	0	33.4428	1	0	0	1	0	1	0	0	0	0	1	0	1	0	0	0	0	106	59	99	76	24
775	0	0	0	0	1	1	0	0	0	1	0	0	0	0	1	0	0	5	0	4	0	0	0	1	0	1	14.8605	0	0	1	9	0	0	0	0	0	1	23	0	0	0	0	1	0	108	64	99.7	125	30
776	0	0	1	0	0	1	0	0	0	1	0	1	0	0	0	0	0	2	0	3	1	0	0	0	0	0	22.2821	0	0	0	9	0	0	0	0	0	1	11	0	0	0	1	0	0	100	55	97.5	91	20
777	1	0	0	0	0	1	0	0	0	1	0	0	0	1	0	0	0	4	0	3	1	0	0	0	0	0	34.375	1	0	0	3	0	0	0	1	0	0	1	0	1	0	0	0	0	138	71	99	100	24
778	0	0	1	0	0	1	0	0	0	1	0	0	1	0	0	0	0	3	0	3	1	0	0	0	0	0					9	0	0	0	0	0	1	37	0	0	0	0	0	1	142	56	98	69	20
779	1	0	0	0	0	1	0	0	0	1	0	0	1	0	0	0	0	3	1	5	0	0	0	0	1	0	26.4463	0	0	0	2	0	0	1	0	0	0	9	0	0	1	0	0	0	150	82	102	137	32
780	0	0	0	0	1	1	0	0	0	1	0	0	1	0	0	0	0	3	1	1	0	1	0	0	0	1	21.7051	0	0	0	11	0	0	0	0	0	1	36	0	0	0	0	0	1	96	62	98	79	16
781	0	0	1	0	0	1	0	0	0	1	0	0	0	0	0	0	1	7	1	2		0	1	0	0	1	26.2966	0	0	0	7	0	0	0	0	1	0	31	0	0	0	0	0	1	139	67	98	85	24
782	0	0	1	0	0	1	0	0	0	1	0	1	0	0	0	0	0	2	0	3	1	0	0	0	0	0	22.0359	0	0	0	0	1	0	0	0	0	0	0	1	0	0	0	0	0	108	62	100.5	93	18
783	0	0	0	0	1	1	0	0	0	1	0	0	1	0	0	0	0	3	1	3	1	0	0	0	0	0	31.9122	1	0	0	1	0	1	0	0	0	0	0	1	0	0	0	0	0	140	85	97	122	28
784	1	0	0	0	0	1	0	0	0	1	1	0	0	0	0	0	0	1	0	3	1	0	0	0	0	0					3	0	0	0	1	0	0	6	0	0	1	0	0	0	122	81	98	86	10
785	0	0	0	0	1	1	0	0	0	1	0	1	0	0	0	0	0	2	1	3	1	0	0	0	0	0	43.4833	1	1	0	1	0	1	0	0	0	0	5	0	1	0	0	0	0	137	93	99	117	38
786	0	0	1	0	0	1	0	0	0	1	0	0	1	0	0	0	0	3	1	3	1	0	0	0	0	0	38.3855	1	0	0	5	0	0	0	0	1	0	15	0	0	0	1	0	0	91	52	97.7	99	31
787	0	1	0	0	0	1	0	0	0	1	0	0	0	1	0	0	0	4	1	5	0	0	0	0	1	1	26.5452	0	0	0	7	0	0	0	0	1	0	28	0	0	0	0	0	1	147	68	97.7	107	47
788	0	0	1	0	0	1	0	0	0	1	1	0	0	0	0	0	0	1	0	3	1	0	0	0	0	0	36.2009	1	0	0	0	1	0	0	0	0	0	0	1	0	0	0	0	0	97	80	97.5	66	22
789	1	0	0	0	0	1	0	0	0	1	0	0	0	1	0	0	0	4	0	2	0	0	1	0	0	0	41.1765	1	1	0	7	0	0	0	0	1	0	22	0	0	0	0	1	0	100	47	100.6	82	20
790	0	0	1	0	0	1	0	0	0	1	0	0	0	1	0	0	0	4	1	3	1	0	0	0	0	0	22.1805	0	0	0	12	0	0	0	0	0	1	22	0	0	0	0	1	0	96	78	97.2	101	22
791	0	0	1	0	0	1	0	0	0	1	1	0	0	0	0	0	0	1	1	3	1	0	0	0	0	0	25.8739	0	0	0	1	0	1	0	0	0	0	10	0	0	1	0	0	0	181	70	98.5	109	20
792	1	0	0	0	0	1	0	0	0	1	0	0	0	1	0	0	0	4	1	2	0	0	1	0	0	0	26.9531	0	0	0	4	0	0	0	1	0	0	8	0	0	1	0	0	0	145	67	101	72	16
793	1	0	0	0	0	1	0	0	0	1	0	0	0	0	1	0	0	5	0	3	1	0	0	0	0	0	19.3404	0	0	0	6	0	0	0	0	1	0	32	0	0	0	0	0	1	112	68	98.9	97	33
794	0	0	1	0	0	1	0	0	0	1	0	0	0	0	0	0	1	7	1	1	0	1	0	0	0	1	27.1376	0	0	0	5	0	0	0	0	1	0	8	0	0	1	0	0	0	158	72	100.3	72	18
795	1	0	0	0	0	1	0	0	0	1	0	1	0	0	0	0	0	2	0	3	1					0	40.2528	1	1	0	1	0	1	0	0	0	0	0	1	0	0	0	0	0	133	79	102.1	62	20
796	1	0	0	0	0	1	0	0	0	1	0	1	0	0	0	0	0	2	0	3	1					0	31.2245	1	0	0	1	0	1	0	0	0	0	0	1	0	0	0	0	0	126	63	98.2	113	30
797	0	0	1	0	0	1	0	0	0	1	0	1	0	0	0	0	0	2	1	5	0	0	0	0	1	1	25.3085	0	0	0	0	1	0	0	0	0	0	11	0	0	0	1	0	0	151	71	98.8	99	22
798	0	0	1	0	0	1	0	0	0	1	0	0	0	0	0	1	0	6	1	4	0	0	0	1	0	1	26.0222	0	0	0	11	0	0	0	0	0	1	26	0	0	0	0	1	0	91	88	97	123	20
799	1	0	0	0	0	1	0	0	0	1	0	0	0	0	1	0	0	5	1	3	1	0	0	0	0	0	33.2595	1	0	0	4	0	0	0	1	0	0	5	0	1	0	0	0	0	218	73	97.8	95	44
800	0	0	1	0	0	1	0	0	0	1	0	0	0	1	0	0	0	4	0	3	1	0	0	0	0	0	19.8056	0	0	0	5	0	0	0	0	1	0	11	0	0	0	1	0	0	101	52	99.2	66	39
801	0	0	1	0	0	1	0	0	0	1	1	0	0	0	0	0	0	1	0	3	1	0	0	0	0	0	43.1766	1	1	0	0	1	0	0	0	0	0	5	0	1	0	0	0	0	101	55	97.2	101	27
802	0	0	1	0	0	1	0	0	0	1	0	0	1	0	0	0	0	3	1	4	0	0	0	1	0	0	20.7659	0	0	0	4	0	0	0	1	0	0	12	0	0	0	1	0	0	99	62	98.4	65	22
803	1	0	0	0	0	1	0	0	0	1	0	0	0	1	0	0	0	4	1	3	1	0	0	0	0	0	39.1003	1	0	0	4	0	0	0	1	0	0	5	0	1	0	0	0	0	162	75	99	77	26
804	0	0	0	0	1	1	0	0	0	1	0	1	0	0	0	0	0	2	1	2	0	0	1	0	0	0					3	0	0	0	1	0	0	19	0	0	0	0	1	0	173	94	101	116	19
805	0	0	1	0	0	1	0	0	0	1	0	1	0	0	0	0	0	2	1	2	0	0	1	0	0	0	27.0754	0	0	0	3	0	0	0	1	0	0	5	0	1	0	0	0	0	210	89	98	78	22
806	0	0	1	0	0	1	0	0	0	1	0	0	0	1	0	0	0	4	1	1	0	1	0	0	0	1	23.0051	0	0	0	4	0	0	0	1	0	0	11	0	0	0	1	0	0	116	98	98.2	91	16
807	1	0	0	0	0	1	0	0	0	1	0	1	0	0	0	0	0	2	0	5	0	0	0	0	1	0	30.6293	1	0	0	0	1	0	0	0	0	0	-2	1	0	0	0	0	0	174	122	98	92	18
808	0	0	0	0	1	1	0	0	0	1	0	0	0	0	0	0	1	7	0	1	0	1	0	0	0	1	27.268	0	0	0	9	0	0	0	0	0	1	12	0	0	0	1	0	0	115	76	101	93	24
809	0	0	1	0	0	1	0	0	0	1	0	0	0	1	0	0	0	4	1	3	1	0	0	0	0	0	36.5825	1	0	0	9	0	0	0	0	0	1	18	0	0	0	0	1	0	105	56	97.7	96	17
810	1	0	0	0	0	1	0	0	0	1	0	1	0	0	0	0	0	2	0	3	1	0	0	0	0	0	28.8526	0	0	0	3	0	0	0	1	0	0	3	0	1	0	0	0	0	117	66	98.4	93	24
811	0	0	1	0	0	1	0	0	0	1	1	0	0	0	0	0	0	1	0	3	1	0	0	0	0	0	17.8416	0	0	1	0	1	0	0	0	0	0	2	0	1	0	0	0	0	117	62	98.2	100	16
812	0	0	1	0	0	1	0	0	0	1	0	1	0	0	0	0	0	2	0	3	1	0	0	0	0	0	21.2511	0	0	0	1	0	1	0	0	0	0	5	0	1	0	0	0	0	127	76	99	104	30
813	0	0	1	0	0	1	0	0	0	1	1	0	0	0	0	0	0	1	0	3	1	0	0	0	0	0	25.7282	0	0	0	1	0	1	0	0	0	0	-1	1	0	0	0	0	0	97	58	98.4	68	18
814	0	0	1	0	0	1	0	0	0	1	0	0	0	0	0	1	0	6	1	2	0	0	1	0	0	1	24.348	0	0	0	10	0	0	0	0	0	1	16	0	0	0	1	0	0	139	83	97.4	90	30
815	0	1	0	0	0	1	0	0	0	1	0	0	1	0	0	0	0	3	1	3	1	0	0	0	0	0	22.592	0	0	0	2	0	0	1	0	0	0	0	1	0	0	0	0	0	135	66	98.6	76	18
816	0	0	1	0	0	1	0	0	0	1	0	1	0	0	0	0	0	2	1	2	0	0	1	0	0	0	30.9342	1	0	0	0	1	0	0	0	0	0	5	0	1	0	0	0	0	124	68	98.4	109	20
817	0	0	0	0	1	1	0	0	0	1	0	0	0	1	0	0	0	4	1	2	0	0	1	0	0	0	24.1224	0	0	0	6	0	0	0	0	1	0	41	0	0	0	0	0	1	119	73	99	91
818	0	0	0	0	1	1	0	0	0	1	0	0	0	1	0	0	0	4	1	1	0	1	0	0	0	0	28.5156	0	0	0	6	0	0	0	0	1	0	29	0	0	0	0	0	1	179	85	100	94	42
819	0	0	1	0	0	1	0	0	0	1	0	0	1	0	0	0	0	3	0	3	1	0	0	0	0	0	37.7614	1	0	0	5	0	0	0	0	1	0	15	0	0	0	1	0	0	118	77	98.8	91	16
820	0	1	0	0	0	1	0	0	0	1	1	0	0	0	0	0	0	1	1	3	1	0	0	0	0	0	37.8329	1	0	0	1	0	1	0	0	0	0	5	0	1	0	0	0	0	103	64	101	96	24
821	0	0	0	1	0	1	0	0	0	1	1	0	0	0	0	0	0	1	0	3	1	0	0	0	0	0	44.5259	1	1	0	2	0	0	1	0	0	0	13	0	0	0	1	0	0	110	69	99.5	109	36
822	0	0	1	0	0	1	0	0	0	1	0	0	1	0	0	0	0	3	0	3	1	0	0	0	0	0	27.4078	0	0	0	2	0	0	1	0	0	0	5	0	1	0	0	0	0	118	63	98.3	110	24
823	0	1	0	0	0	1	0	0	0	1	0	0	0	0	0	1	0	6	1	1	0	1	0	0	0	0					8	0	0	0	0	1	0	4	0	1	0	0	0	0	138	75	97.3	83	22
824	0	0	1	0	0	1	0	0	0	1	0	0	1	0	0	0	0	3	1	3	1	0	0	0	0	0	26.5888	0	0	0	1	0	1	0	0	0	0	0	1	0	0	0	0	0	137	88	100.2	81	18
825	1	0	0	0	0	1	0	0	0	1	0	1	0	0	0	0	0	2	0	3	1	0	0	0	0	0	34.0785	1	0	0	1	0	1	0	0	0	0	10	0	0	1	0	0	0	123	89	100	119	26
826	0	0	1	0	0	1	0	0	0	1	1	0	0	0	0	0	0	1	1	3	1	0	0	0	0	0	34.0636	1	0	0	0	1	0	0	0	0	0	0	1	0	0	0	0	0	118	72	100	97	22
827	1	0	0	0	0	1	0	0	0	1	0	0	0	0	0	1	0	6	1	2	0	0	1	0	0	0					5	0	0	0	0	1	0	10	0	0	1	0	0	0	147	67	97.4	92	20
828	0	0	1	0	0	1	0	0	0	1	0	0	0	1	0	0	0	4	1	4	0	0	0	1	0	0	33.055	1	0	0	11	0	0	0	0	0	1	39	0	0	0	0	0	1	179	80	102.7	153	30
829	0	0	0	0	1	1	0	0	0	1	0	1	0	0	0	0	0	2	1	2	0	0	1	0	0	0	35.0621	1	0	0	5	0	0	0	0	1	0	19	0	0	0	0	1	0	176	101	98.7	84	28
830	0	0	1	0	0	1	0	0	0	1	0	0	0	0	1	0	0	5	1	3	1	0	0	0	0	0	27.038	0	0	0	6	0	0	0	0	1	0	15	0	0	0	1	0	0	133	81	99.4	60	28
831	0	1	0	0	0	1	0	0	0	1	0	0	0	0	0	1	0	6	0		0					1					7	0	0	0	0	1	0	17	0	0	0	1	0	0	129	62	98.1	105	22
832	0	0	1	0	0	1	0	0	0	1	0	0	0	0	0	0	1	7	0	1	0	1	0	0	0	1	24.6349	0	0	0	5	0	0	0	0	1	0	0	1	0	0	0	0	0	167	70	97.3	94	14
833	1	0	0	0	0	1	0	0	0	1	0	0	0	1	0	0	0	4	1	2	0	0	1	0	0	0					6	0	0	0	0	1	0	16	0	0	0	1	0	0	197	58	98.1	79	24
834	0	0	1	0	0	1	0	0	0	1	1	0	0	0	0	0	0	1	1	3	1	0	0	0	0	0	26.6055	0	0	0	2	0	0	1	0	0	0	16	0	0	0	1	0	0	103	74	98.2	96	21
835	0	0	0	0	1	1	0	0	0	1	0	0	1	0	0	0	0	3	1	2	0	0	1	0	0	0	30.1592	1	0	0	6	0	0	0	0	1	0	1	0	1	0	0	0	0	157	79	100	89	24
836	0	0	1	0	0	1	0	0	0	1	0	0	0	0	1	0	0	5	0	5	0	0	0	0	1	1	43.3951	1	1	0	5	0	0	0	0	1	0	3	0	1	0	0	0	0	96	58	98.6	90	31
837	1	0	0	0	0	1	0	0	0	1	0	0	0	1	0	0	0	4	0	1	0	1	0	0	0	1	32.7312	1	0	0	6	0	0	0	0	1	0	-4	1	0	0	0	0	0	166	71	99.4	80	19
838	0	0	1	0	0	1	0	0	0	1	0	0	0	1	0	0	0	4	1	3	1	0	0	0	0	0	26.9306	0	0	0	4	0	0	0	1	0	0	16	0	0	0	1	0	0	118	66	98.8	93	25
839	0	1	0	0	0	1	0	0	0	1	0	0	0	0	1	0	0	5	0	1	0	1	0	0	0	1	19.6735	0	0	0	6	0	0	0	0	1	0	24	0	0	0	0	1	0	89	53	97.5	126	27
840	0	0	1	0	0	1	0	0	0	1	0	0	1	0	0	0	0	3	1	1	0	1	0	0	0	0	34.8575	1	0	0	3	0	0	0	1	0	0	3	0	1	0	0	0	0	117	70	98.5	86	21
841	1	0	0	0	0	1	0	0	0	1	0	0	0	0	0	1	0	6	1	1	0	1	0	0	0	1	24.6755	0	0	0	12	0	0	0	0	0	1	36	0	0	0	0	0	1	83	50	104	140	19
842	0	0	1	0	0	1	0	0	0	1	1	0	0	0	0	0	0	1	0	3	1	0	0	0	0	0	31.5271	1	0	0	2	0	0	1	0	0	0	5	0	1	0	0	0	0	148	77	98.2	75	19
843	1	0	0	0	0	1	0	0	0	1	0	1	0	0	0	0	0	2	0	3	1	0	0	0	0	0	29.736	0	0	0	2	0	0	1	0	0	0	0	1	0	0	0	0	0	138	87	98.5	101	20
844	0	1	0	0	0	1	0	0	0	1	0	0	0	0	1	0	0	5	0	1	0	1	0	0	0	0	33.8068	1	0	0	8	0	0	0	0	1	0	26	0	0	0	0	1	0	103	81	97.9	92	17
845	1	0	0	0	0	1	0	0	0	1	0	0	1	0	0	0	0	3	1	2	0	0	1	0	0	0	21.9713	0	0	0	2	0	0	1	0	0	0	0	1	0	0	0	0	0	141	85	98	102	16
846	0	0	1	0	0	1	0	0	0	1	1	0	0	0	0	0	0	1	0	3	1	0	0	0	0	0	27.6135	0	0	0	0	1	0	0	0	0	0	0	1	0	0	0	0	0	100	52	98.3	67	18
847	0	1	0	0	0	1	0	0	0	1	0	0	0	0	1	0	0	5	0	1	0	1	0	0	0	1	21.3382	0	0	0	6	0	0	0	0	1	0	17	0	0	0	1	0	0	161	88	101	100	26
848	0	0	1	0	0	1	0	0	0	1	0	1	0	0	0	0	0	2	0	3	1	0	0	0	0	0	38.2002	1	0	0	2	0	0	1	0	0	0	13	0	0	0	1	0	0	168	77	102	104	41
849	0	0	0	1	0	1	0	0	0	1	1	0	0	0	0	0	0	1	1	3	1	0	0	0	0	0	32.1866	1	0	0	0	1	0	0	0	0	0	0	1	0	0	0	0	0	136	78	99.8	113	37
850	0	0	1	0	0	1	0	0	0	1	0	0	0	0	1	0	0	5	1	1	0	1	0	0	0	1	35.1706	1	0	0	10	0	0	0	0	0	1	23	0	0	0	0	1	0	130	68	97.6	66	12
851	0	0	1	0	0	1	0	0	0	1	0	0	0	1	0	0	0	4	1	2	0	0	1	0	0	1	23.491	0	0	0	7	0	0	0	0	1	0	21	0	0	0	0	1	0	85	52	97.8	104	20
852	0	0	1	0	0	1	0	0	0	1	1	0	0	0	0	0	0	1	0	3	1	0	0	0	0	0	48.3851	1	1	0	0	1	0	0	0	0	0	6	0	0	1	0	0	0	107	71	98.1	97	31
853	0	0	1	0	0	1	0	0	0	1	0	0	1	0	0	0	0	3	1	3	1	0	0	0	0	0	24.4898	0	0	0	2	0	0	1	0	0	0	0	1	0	0	0	0	0	135	81	103	104	24
854	1	0	0	0	0	1	0	0	0	1	0	0	0	1	0	0	0	4	1	5	0	0	0	0	1	0	33.564	1	0	0	2	0	0	1	0	0	0	3	0	1	0	0	0	0	139	89	97	112	24
855	0	0	1	0	0	1	0	0	0	1	1	0	0	0	0	0	0	1	0	3	1	0	0	0	0	0	35.8128	1	0	0	0	1	0	0	0	0	0	0	1	0	0	0	0	0	95	67	101.3	94	25
856	0	0	1	0	0	1	0	0	0	1	0	1	0	0	0	0	0	2	0	5	0	0	0	0	1	0	32.8702	1	0	0	1	0	1	0	0	0	0	1	0	1	0	0	0	0	102	94	98	104	20
857	0	0	1	0	0	1	0	0	0	1	0	0	0	1	0	0	0	4	1	3	1	0	0	0	0	0	27.0212	0	0	0	5	0	0	0	0	1	0	9	0	0	1	0	0	0	119	72	99.1	64	22
858	0	0	1	0	0	1	0	0	0	1	0	0	1	0	0	0	0	3	1	3	1	0	0	0	0	0	28.5935	0	0	0	1	0	1	0	0	0	0	3	0	1	0	0	0	0	105	55	99.2	67	18
859	0	0	1	0	0	1	0	0	0	1	0	0	0	0	0	0	1	7	0	1	0	1	0	0	0	1	32.6369	1	0	0	9	0	0	0	0	0	1	24	0	0	0	0	1	0	184	70	98.6	78	20
860	0	0	1	0	0	1	0	0	0	1	0	0	1	0	0	0	0	3	1	2	0	0	1	0	0	0	29.2633	0	0	0	2	0	0	1	0	0	0	0	1	0	0	0	0	0	159	87	98	118	20
861	0	0	0	0	1	1	0	0	0	1	1	0	0	0	0	0	0	1	1	3	1	0	0	0	0	0	37.2536	1	0	0	0	1	0	0	0	0	0	5	0	1	0	0	0	0	138	78	103	119	22
862	0	0	1	0	0	1	0	0	0	1	0	1	0	0	0	0	0	2	1	2	0	0	1	0	0	0	37.874	1	0	0	8	0	0	0	0	1	0	25	0	0	0	0	1	0	184	108	99	87	18
863	1	0	0	0	0	1	0	0	0	1	0	0	1	0	0	0	0	3	0	2	0	0	1	0	0	0	39.2505	1	0	0	4	0	0	0	1	0	0	26	0	0	0	0	1	0	133	66	101.9	86	22
864	0	0	1	0	0	1	0	0	0	1	1	0	0	0	0	0	0	1	1	1	0	1	0	0	0	0	33.4124	1	0	0	0	1	0	0	0	0	0	0	1	0	0	0	0	0	152	75	101	114	22
865	1	0	0	0	0	1	0	0	0	1	0	1	0	0	0	0	0	2	1	3	1	0	0	0	0	0	42.6764	1	1	0	1	0	1	0	0	0	0	0	1	0	0	0	0	0	120	74	103	101	40
866	0	0	1	0	0	1	0	0	0	1	1	0	0	0	0	0	0	1	1	3	1	0	0	0	0	0	34.7363	1	0	0	0	1	0	0	0	0	0	7	0	0	1	0	0	0	114	86	101.4	92	24
867	0	0	1	0	0	1	0	0	0	1	0	0	1	0	0	0	0	3	1	3	1	0	0	0	0	0	25.0593	0	0	0	3	0	0	0	1	0	0	6	0	0	1	0	0	0	162	82	99	123	24
868	1	0	0	0	0	1	0	0	0	1	0	0	0	0	0	0	1	7	0	2	0	0	1	0	0	1					9	0	0	0	0	0	1	37	0	0	0	0	0	1	112	52	97	91	13
869	0	0	0	0	1	1	0	0	0	1	0	0	0	0	1	0	0	5	1	2	0	0	1	0	0	0	25.504	0	0	0	10	0	0	0	0	0	1	37	0	0	0	0	0	1	185	56	98	185	18
870	1	0	0	0	0	1	0	0	0	1	0	0	0	1	0	0	0	4	0	3	1	0	0	0	0	0	23.3096	0	0	0	5	0	0	0	0	1	0	18	0	0	0	0	1	0	130	55	97.7	59	24
871	0	0	1	0	0	1	0	0	0	1	0	0	0	1	0	0	0	4	1	1	0	1	0	0	0	0	36.5189	1	0	0	7	0	0	0	0	1	0	16	0	0	0	1	0	0	96	72	93.9	92	22
872	0	1	0	0	0	1	0	0	0	1	0	0	0	0	1	0	0	5	0	5	0	0	0	0	1	0	28.4384	0	0	0	8	0	0	0	0	1	0	35	0	0	0	0	0	1	150	76	99.6	96	20
873	0	0	1	0	0	1	0	0	0	1	0	1	0	0	0	0	0	2	1	3	1	0	0	0	0	0	30.7626	1	0	0	1	0	1	0	0	0	0	-4	1	0	0	0	0	0	125	79	98.6	82	22
874	1	0	0	0	0	1	0	0	0	1	0	0	1	0	0	0	0	3	0							0	44.5816	1	1	0	2	0	0	1	0	0	0	7	0	0	1	0	0	0	135	66	97	100	26
875	0	1	0	0	0	1	0	0	0	1	0	0	1	0	0	0	0	3	1	3	1	0	0	0	0	0	30.4867	1	0	0	1	0	1	0	0	0	0	0	1	0	0	0	0	0	122	70	100	90	20
876	0	0	1	0	0	1	0	0	0	1	0	1	0	0	0	0	0	2	1	3	1	0	0	0	0	0	36.5825	1	0	0	2	0	0	1	0	0	0	16	0	0	0	1	0	0	107	58	99	54	27
877	0	0	1	0	0	1	0	0	0	1	0	1	0	0	0	0	0	2	1	3	1	0	0	0	0	0	31.1324	1	0	0	5	0	0	0	0	1	0	13	0	0	0	1	0	0	165	81	97.4	109	34
878	1	0	0	0	0	1	0	0	0	1	0	1	0	0	0	0	0	2	0	3	1	0	0	0	0	0	34.7534	1	0	0	1	0	1	0	0	0	0	1	0	1	0	0	0	0	137	79	102.4	95	18
879	0	0	1	0	0	1	0	0	0	1	1	0	0	0	0	0	0	1	0	3	1	0	0	0	0	0	28.5114	0	0	0	0	1	0	0	0	0	0	0	1	0	0	0	0	0	114	70	97.8	94	20
880	0	0	0	1	0	1	0	0	0	1	0	0	0	0	1	0	0	5	1	4	0	0	0	1	0	0	30.1021	1	0	0	6	0	0	0	0	1	0	6	0	0	1	0	0	0	121	80	98	72	18
881	0	0	0	1	0	1	0	0	0	1	0	0	1	0	0	0	0	3	1	3	1	0	0	0	0	0					6	0	0	0	0	1	0	19	0	0	0	0	1	0	147	75	98	98	27
882	0	0	1	0	0	1	0	0	0	1	0	1	0	0	0	0	0	2	1	3	1	0	0	0	0	0	30.597	1	0	0	2	0	0	1	0	0	0	1	0	1	0	0	0	0	125	83	98.2	94	22
883	0	0	1	0	0	1	0	0	0	1	0	0	0	0	1	0	0	5	1	3	1	0	0	0	0	0	25.2773	0	0	0	7	0	0	0	0	1	0	21	0	0	0	0	1	0	135	82	98.1	86	35
884	1	0	0	0	0	1	0	0	0	1	1	0	0	0	0	0	0	1	1	4	0	0	0	1	0	0	22.4813	0	0	0	1	0	1	0	0	0	0	17	0	0	0	1	0	0	107	63	99.8	114	18
885	1	0	0	0	0	1	0	0	0	1	0	0	0	0	0	1	0	6	0	1	0	1	0	0	0	1	25.9151	0	0	0	6	0	0	0	0	1	0	10	0	0	1	0	0	0	109	85	99	101	28
886	0	0	1	0	0	1	0	0	0	1	0	0	0	0	1	0	0	5	1	3	1	0	0	0	0	0	23.4758	0	0	0	3	0	0	0	1	0	0	6	0	0	1	0	0	0	184	104	97.8	106	24
887	1	0	0	0	0	1	0	0	0	1	0	0	1	0	0	0	0	3	1	1	0	1	0	0	0	0	29.815	0	0	0	2	0	0	1	0	0	0	0	1	0	0	0	0	0	134	65	98.7	94	27
888	0	0	0	1	0	1	0	0	0	1	1	0	0	0	0	0	0	1	0	3	1	0	0	0	0	0	27.2509	0	0	0	1	0	1	0	0	0	0	-2	1	0	0	0	0	0	148	66	99	121	20
889	0	0	1	0	0	1	0	0	0	1	0	0	0	0	0	0	1	7	1	1	0	1	0	0	0	1	23.8367	0	0	0	8	0	0	0	0	1	0	24	0	0	0	0	1	0	134	65	99	82	17
890	0	0	1	0	0	1	0	0	0	1	0	0	1	0	0	0	0	3	1	3	1	0	0	0	0	0	32.9077	1	0	0	2	0	0	1	0	0	0	0	1	0	0	0	0	0	112	76	99.1	110	24
891	0	0	0	0	1	1	0	0	0	1	0	1	0	0	0	0	0	2	1	2	0	0	1	0	0	0	34.0807	1	0	0	0	1	0	0	0	0	0	-7	1	0	0	0	0	0	140	68	101	112	20
892	0	0	1	0	0	1	0	0	0	1	1	0	0	0	0	0	0	1	0	3	1	0	0	0	0	0	32.114	1	0	0	0	1	0	0	0	0	0	0	1	0	0	0	0	0	108	75	101.9	110	20
893	0	0	1	0	0	1	0	0	0	1	0	0	0	1	0	0	0	4	0	3	1	0	0	0	0	0	22.3478	0	0	0	3	0	0	0	1	0	0	11	0	0	0	1	0	0	119	65	102.9	79	22
894	0	0	1	0	0	1	0	0	0	1	0	0	1	0	0	0	0	3	1	3	1	0	0	0	0	0	25.3124	0	0	0	2	0	0	1	0	0	0	5	0	1	0	0	0	0	120	80	100.4	79	22
895	0	0	1	0	0	1	0	0	0	1	0	1	0	0	0	0	0	2	0	3	1	0	0	0	0	0	45.3437	1	1	0	3	0	0	0	1	0	0	7	0	0	1	0	0	0	124	73	98	93	54
896	0	0	1	0	0	1	0	0	0	1	0	0	0	1	0	0	0	4	0	3	1	0	0	0	0	0	26.8921	0	0	0	2	0	0	1	0	0	0	0	1	0	0	0	0	0	136	55	96.5	111	20
897	0	0	1	0	0	1	0	0	0	1	1	0	0	0	0	0	0	1	0	3	1	0	0	0	0	0	36.777	1	0	0	1	0	1	0	0	0	0	-1	1	0	0	0	0	0	106	58	101	64	26
898	0	0	1	0	0	1	0	0	0	1	1	0	0	0	0	0	0	1	1	3	1	0	0	0	0	0	29.6817	0	0	0	0	1	0	0	0	0	0	0	1	0	0	0	0	0	93	74	99.8	106	34
899	1	0	0	0	0	1	0	0	0	1	0	1	0	0	0	0	0	2	0	2	0	0	1	0	0	0	29.0943	0	0	0	4	0	0	0	1	0	0	10	0	0	1	0	0	0	163	73	100	80	18
900	0	0	1	0	0	1	0	0	0	1	1	0	0	0	0	0	0	1	1	3	1	0	0	0	0	0	43.5986	1	1	0	1	0	1	0	0	0	0	-4	1	0	0	0	0	0	132	72	103	117	30
901	0	1	0	0	0	1	0	0	0	1	0	0	0	1	0	0	0	4	0	3	1	0	0	0	0	0	29.8152	0	0	0	3	0	0	0	1	0	0	4	0	1	0	0	0	0	129	64	99.8	93	16
902	0	0	1	0	0	1	0	0	0	1	1	0	0	0	0	0	0	1	1	3	1	0	0	0	0	0	33.1522	1	0	0	1	0	1	0	0	0	0	-1	1	0	0	0	0	0	160	74	99.7	98	23
903	1	0	0	0	0	1	0	0	0	1	0	0	1	0	0	0	0	3	1	3	1	0	0	0	0	0	26.8923	0	0	0	4	0	0	0	1	0	0	19	0	0	0	0	1	0	127	83	99	89	18
904	0	0	1	0	0	1	0	0	0	1	0	0	0	1	0	0	0	4	0							0	24.4282	0	0	0	5	0	0	0	0	1	0	1	0	1	0	0	0	0	117	61	98.7	81	21
905	0	0	0	0	1	1	0	0	0	1	0	1	0	0	0	0	0	2	0	3	1	0	0	0	0	0	21.5278	0	0	0	0	1	0	0	0	0	0	3	0	1	0	0	0	0	139	99	99	65	15
906	0	0	1	0	0	1	0	0	0	1	0	1	0	0	0	0	0	2	1	3	1	0	0	0	0	0	32.8125	1	0	0	1	0	1	0	0	0	0	0	1	0	0	0	0	0	162	103	103	111	22
907	0	0	1	0	0	1	0	0	0	1	1	0	0	0	0	0	0	1	0	3	1	0	0	0	0	0	27.9069	0	0	0	0	1	0	0	0	0	0	0	1	0	0	0	0	0	112	64	98.5	80	18
908	0	0	1	0	0	1	0	0	0	1	0	1	0	0	0	0	0	2	1	3	1	0	0	0	0	0	22.915	0	0	0	3	0	0	0	1	0	0	5	0	1	0	0	0	0	141	77	98.1	104	26
909	0	0	1	0	0	1	0	0	0	1	0	0	0	0	1	0	0	5	1	1	0	1	0	0	0	1	26.1962	0	0	0	7	0	0	0	0	1	0	31	0	0	0	0	0	1	114	60	99	127	16
910	0	0	1	0	0	1	0	0	0	1	0	0	0	0	0	1	0	6	1	4	0	0	0	1	0	0					5	0	0	0	0	1	0	16	0	0	0	1	0	0	119	59	98	94	20
911	0	0	0	0	1	1	0	0	0	1	1	0	0	0	0	0	0	1	1	3	1	0	0	0	0	0	35.3759	1	0	0	1	0	1	0	0	0	0	0	1	0	0	0	0	0	140	82	99.4	89	18
912	0	0	1	0	0	1	0	0	0	1	1	0	0	0	0	0	0	1	1	2		0	1	0	0	0	28.7821	0	0	0	4	0	0	0	1	0	0	42	0	0	0	0	0	1	191	107	98.8	133	32
913	1	0	0	0	0	1	0	0	0	1	1	0	0	0	0	0	0	1	1	5	0	0	0	0	1	0	24.5779	0	0	0	0	1	0	0	0	0	0	5	0	1	0	0	0	0	123	82	99	113	20
914	1	0	0	0	0	1	0	0	0	1	1	0	0	0	0	0	0	1	1	3	1	0	0	0	0	0	30.3654	1	0	0	4	0	0	0	1	0	0	13	0	0	0	1	0	0	122	80	98.8	78	22
915	0	0	1	0	0	1	0	0	0	1	1	0	0	0	0	0	0	1	1	3	1	0	0	0	0	0	28.3674	0	0	0	0	1	0	0	0	0	0	5	0	1	0	0	0	0	98	64	102	131	35
916	0	0	1	0	0	1	0	0	0	1	0	0	1	0	0	0	0	3	1	3	1	0	0	0	0	0	40.7188	1	1	0	4	0	0	0	1	0	0	12	0	0	0	1	0	0	95	58	98.1	73	20
917	0	0	1	0	0	1	0	0	0	1	1	0	0	0	0	0	0	1	0	2	0	0	1	0	0	0	28.9534	0	0	0	1	0	1	0	0	0	0	6	0	0	1	0	0	0	114	77	97.8	82	19
918	0	0	1	0	0	1	0	0	0	1	0	0	1	0	0	0	0	3	1	4	0	0	0	1	0	0	22.0062	0	0	0	3	0	0	0	1	0	0	8	0	0	1	0	0	0	126	83	100.6	80	39
919	1	0	0	0	0	1	0	0	0	1	0	0	0	1	0	0	0	4	0	2	0	0	1	0	0	0	26.5338	0	0	0	6	0	0	0	0	1	0	16	0	0	0	1	0	0	117	74	98	74	20
920	0	0	0	0	1	1	0	0	0	1	0	1	0	0	0	0	0	2	1	2	0	0	1	0	0	0	25.6173	0	0	0	3	0	0	0	1	0	0	7	0	0	1	0	0	0	134	76	100	95	18
921	0	0	0	1	0	1	0	0	0	1	0	0	1	0	0	0	0	3	1	3	1	0	0	0	0	0	29.3848	0	0	0	2	0	0	1	0	0	0	3	0	1	0	0	0	0	124	80	98	90	36
922	0	0	1	0	0	1	0	0	0	1	1	0	0	0	0	0	0	1	0	3	1	0	0	0	0	0	54.6429	1	1	0	1	0	1	0	0	0	0	-4	1	0	0	0	0	0	131	74	100.3	78	24
923	0	0	1	0	0	1	0	0	0	1	1	0	0	0	0	0	0	1	0	3	1	0	0	0	0	0					0	1	0	0	0	0	0	0	1	0	0	0	0	0	109	75	98.4	90	18
924	0	0	1	0	0	1	0	0	0	1	0	0	0	1	0	0	0	4	1	1	0	1	0	0	0	0	16.2245	0	0	1	8	0	0	0	0	1	0	29	0	0	0	0	0	1	101	55	97.9	105	25
925	0	1	0	0	0	1	0	0	0	1	1	0	0	0	0	0	0	1	1	1	0	1	0	0	0	0	26.5615	0	0	0	1	0	1	0	0	0	0	16	0	0	0	1	0	0	120	76	98.3	91	16
926	0	1	0	0	0	1	0	0	0	1	0	0	0	1	0	0	0	4	0	3	1	0	0	0	0	0	22.0604	0	0	0	5	0	0	0	0	1	0	13	0	0	0	1	0	0	134	66	98	116	44
927	0	0	1	0	0	1	0	0	0	1	0	0	0	1	0	0	0	4	1	4	0	0	0	1	0	0	22.3862	0	0	0	4	0	0	0	1	0	0	12	0	0	0	1	0	0	136	90	98	92	22
928	0	0	1	0	0	1	0	0	0	1	0	0	0	0	1	0	0	5	0	1	0	1	0	0	0	1	31.7102	1	0	0	4	0	0	0	1	0	0	5	0	1	0	0	0	0	125	65	98.1	81	19
929	1	0	0	0	0	1	0	0	0	1	0	0	1	0	0	0	0	3	1	5	0	0	0	0	1	0	25.7117	0	0	0	9	0	0	0	0	0	1	47	0	0	0	0	0	1	123	75	100.4	80	20
930	1	0	0	0	0	1	0	0	0	1	0	0	1	0	0	0	0	3	0	2	0	0	1	0	0	0	45.0323	1	1	0	3	0	0	0	1	0	0	5	0	1	0	0	0	0	168	80	103	110	24
931	0	0	1	0	0	1	0	0	0	1	1	0	0	0	0	0	0	1	0	3	1					0	28.9993	0	0	0	0	1	0	0	0	0	0	0	1	0	0	0	0	0	134	82	101	113	24
932	0	0	0	1	0	1	0	0	0	1	1	0	0	0	0	0	0	1	0	3	1	0	0	0	0	0	29.3812	0	0	0	0	1	0	0	0	0	0	5	0	1	0	0	0	0	103	69	100.1	97	22
933	1	0	0	0	0	1	0	0	0	1	0	1	0	0	0	0	0	2	1	1	0	1	0	0	0	0	37.121	1	0	0	1	0	1	0	0	0	0	15	0	0	0	1	0	0	140	87	99.4	98	18
934	0	0	1	0	0	1	0	0	0	1	1	0	0	0	0	0	0	1	1	3	1	0	0	0	0	0	27.6371	0	0	0	0	1	0	0	0	0	0	0	1	0	0	0	0	0	146	105	99.1	107	40
935	0	0	1	0	0	1	0	0	0	1	0	0	1	0	0	0	0	3	0	3	1	0	0	0	0	0	36.7833	1	0	0	2	0	0	1	0	0	0	4	0	1	0	0	0	0	100	56	97.5	90	24
936	0	0	1	0	0	1	0	0	0	1	0	1	0	0	0	0	0	2	1							0	25.4415	0	0	0	2	0	0	1	0	0	0	11	0	0	0	1	0	0	120	65	99.8	95	22
937	1	0	0	0	0	1	0	0	0	1	0	1	0	0	0	0	0	2	1	5	0	0	0	0	1	0	28.301	0	0	0	1	0	1	0	0	0	0	8	0	0	1	0	0	0	139	85	102.1	66	18
938	0	1	0	0	0	1	0	0	0	1	1	0	0	0	0	0	0	1	0	3	1	0	0	0	0	0	41.1223	1	1	0	0	1	0	0	0	0	0	0	1	0	0	0	0	0	129	79	98.2	78	16
939	0	0	1	0	0	1	0	0	0	1	0	0	1	0	0	0	0	3	0	4	0	0	0	1	0	0	28.2234	0	0	0	5	0	0	0	0	1	0	16	0	0	0	1	0	0	118	67	98.2	67	30
940	0	0	1	0	0	1	0	0	0	1	0	0	0	0	1	0	0	5	1	3	1	0	0	0	0	0	24.6301	0	0	0	5	0	0	0	0	1	0	8	0	0	1	0	0	0	148	55	98.8	97	18
941	0	1	0	0	0	1	0	0	0	1	0	0	1	0	0	0	0	3	1	3	1	0	0	0	0	0	33.4259	1	0	0	2	0	0	1	0	0	0	5	0	1	0	0	0	0	123	80	98.8	114	20
942	0	0	1	0	0	1	0	0	0	1	0	0	0	0	1	0	0	5	0	3	1	0	0	0	0	1	22.7732	0	0	0	8	0	0	0	0	1	0	15	0	0	0	1	0	0	119	61	99	108	32
943	1	0	0	0	0	1	0	0	0	1	0	1	0	0	0	0	0	2	1	4		0	0	1	0	0	34.0636	1	0	0	2	0	0	1	0	0	0	12	0	0	0	1	0	0	138	92	101	95	16
944	0	0	0	0	1	1	0	0	0	1	0	1	0	0	0	0	0	2	1	3	1	0	0	0	0	0	37.1001	1	0	0	2	0	0	1	0	0	0	10	0	0	1	0	0	0	134	82	102	105	20
945	0	1	0	0	0	1	0	0	0	1	1	0	0	0	0	0	0	1	1	3	1	0	0	0	0	0	38.0512	1	0	0	0	1	0	0	0	0	0	3	0	1	0	0	0	0	134	85	100.9	107	26
946	0	0	1	0	0	1	0	0	0	1	1	0	0	0	0	0	0	1	1	3	1	0	0	0	0	0	31.4277	1	0	0	2	0	0	1	0	0	0	8	0	0	1	0	0	0	179	78	99	110	20
947	0	1	0	0	0	1	0	0	0	1	0	1	0	0	0	0	0	2	0	3	1	0	0	0	0	0	30.2949	1	0	0	1	0	1	0	0	0	0	0	1	0	0	0	0	0	128	89	99	79	20
948	0	0	1	0	0	1	0	0	0	1	1	0	0	0	0	0	0	1	0	3	1	0	0	0	0	0	35.5179	1	0	0	0	1	0	0	0	0	0	-6	1	0	0	0	0	0	143	81	98.5	59	19
949	0	0	1	0	0	1	0	0	0	1	0	0	1	0	0	0	0	3	0	3	1	0	0	0	0	0	23.2784	0	0	0	3	0	0	0	1	0	0	3	0	1	0	0	0	0	164	67	98.2	95	22
950	0	0	1	0	0	1	0	0	0	1	0	1	0	0	0	0	0	2	0	2	0	0	1	0	0	0	34.5206	1	0	0	2	0	0	1	0	0	0	11	0	0	0	1	0	0	115	61	100.1	104	29
951	1	0	0	0	0	1	0	0	0	1	0	1	0	0	0	0	0	2	0	3	1	0	0	0	0	0	39.8006	1	0	0	3	0	0	0	1	0	0	15	0	0	0	1	0	0	112	63	102	78	25
952	1	0	0	0	0	1	0	0	0	1	0	0	0	1	0	0	0	4	1	1		1	0	0	0	0	28.943	0	0	0	5	0	0	0	0	1	0	26	0	0	0	0	1	0	126	80	98.4	123	35
953	0	0	1	0	0	1	0	0	0	1	0	0	1	0	0	0	0	3	1	3	1	0	0	0	0	0	35.9962	1	0	0	1	0	1	0	0	0	0	0	1	0	0	0	0	0	121	68	98.4	89	26
954	0	0	1	0	0	1	0	0	0	1	1	0	0	0	0	0	0	1	0	3	1	0	0	0	0	0	24.8706	0	0	0	3	0	0	0	1	0	0	26	0	0	0	0	1	0	133	68	100.2	95	20
955	0	1	0	0	0	1	0	0	0	1	0	0	1	0	0	0	0	3	0	3	1	0	0	0	0	0					1	0	1	0	0	0	0	0	1	0	0	0	0	0	97	76	98.2	78	20
956	0	0	0	0	1	1	0	0	0	1	0	1	0	0	0	0	0	2	0	3	1	0	0	0	0	0	49.7554	1	1	0	0	1	0	0	0	0	0	-4	1	0	0	0	0	0	122	81	98	88	24
957	0	0	0	1	0	1	0	0	0	1	0	0	1	0	0	0	0	3	1	3	1	0	0	0	0	0	26.9902	0	0	0	1	0	1	0	0	0	0	5	0	1	0	0	0	0	116	70	98.4	129	20
958	0	0	1	0	0	1	0	0	0	1	0	0	0	1	0	0	0	4	1	1	0	1	0	0	0	1	35.4304	1	0	0	9	0	0	0	0	0	1	24	0	0	0	0	1	0	123	73	98	91	20
959	1	0	0	0	0	1	0	0	0	1	1	0	0	0	0	0	0	1	1	5	0	0	0	0	1	0	28.6851	0	0	0	0	1	0	0	0	0	0	0	1	0	0	0	0	0	110	63	98	90	41
960	1	0	0	0	0	1	0	0	0	1	0	0	0	1	0	0	0	4	0	1	0	1	0	0	0	1	23.1405	0	0	0	8	0	0	0	0	1	0	24	0	0	0	0	1	0	61	37	97	83	22
961	0	0	0	1	0	1	0	0	0	1	1	0	0	0	0	0	0	1	0	3	1	0	0	0	0	0	37.8325	1	0	0	1	0	1	0	0	0	0	-4	1	0	0	0	0	0	122	81	97.8	88	18
962	0	0	1	0	0	1	0	0	0	1	0	0	0	0	1	0	0	5	1	3	1	0	0	0	0	0	22.5837	0	0	0	7	0	0	0	0	1	0	11	0	0	0	1	0	0	120	69	102.1	83	26
963	0	0	0	1	0	1	0	0	0	1	0	0	0	0	0	1	0	6	0	1	0	1	0	0	0	1	28.6501	0	0	0	6	0	0	0	0	1	0	6	0	0	1	0	0	0	145	72	98	97	25
964	0	0	1	0	0	1	0	0	0	1	0	1	0	0	0	0	0	2	0	3	1	0	0	0	0	0	28.6726	0	0	0	1	0	1	0	0	0	0	16	0	0	0	1	0	0	130	61	99	104	28
965	1	0	0	0	0	1	0	0	0	1	0	0	1	0	0	0	0	3	0	4	0	0	0	1	0	1	29.5159	0	0	0	4	0	0	0	1	0	0	10	0	0	1	0	0	0	174	79	99.8	116	20
966	0	0	1	0	0	1	0	0	0	1	0	0	0	1	0	0	0	4	0	4	0	0	0	1	0	0	24.6101	0	0	0	3	0	0	0	1	0	0	5	0	1	0	0	0	0	134	59	97.9	74	20
967	0	0	1	0	0	1	0	0	0	1	0	1	0	0	0	0	0	2	1	3	1	0	0	0	0	0	27.5482	0	0	0	1	0	1	0	0	0	0	5	0	1	0	0	0	0	146	65	99	91	91
968	0	0	1	0	0	1	0	0	0	1	0	1	0	0	0	0	0	2	1	2	0	0	1	0	0	0	35.4598	1	0	0	8	0	0	0	0	1	0	1	0	1	0	0	0	0	178	95	98.1	70	18
969	0	0	1	0	0	1	0	0	0	1	1	0	0	0	0	0	0	1	1	3	1	0	0	0	0	0	33.3571	1	0	0	1	0	1	0	0	0	0	-4	1	0	0	0	0	0	143	73	99.8	103	20
970	0	0	1	0	0	1	0	0	0	1	1	0	0	0	0	0	0	1	1	3	1	0	0	0	0	0	25.3444	0	0	0	0	1	0	0	0	0	0	8	0	0	1	0	0	0	160	84	98	111	30
971	0	0	1	0	0	1	0	0	0	1	1	0	0	0	0	0	0	1	0	3	1	0	0	0	0	0	32.8832	1	0	0	0	1	0	0	0	0	0	0	1	0	0	0	0	0	114	65	98	81	17
972	0	0	1	0	0	1	0	0	0	1	1	0	0	0	0	0	0	1	0	3	1	0	0	0	0	0	24.8561	0	0	0	0	1	0	0	0	0	0	0	1	0	0	0	0	0	104	87	97.5	136	20
973	0	0	1	0	0	1	0	0	0	1	1	0	0	0	0	0	0	1	1	3	1	0	0	0	0	0	37.1132	1	0	0	0	1	0	0	0	0	0	-4	1	0	0	0	0	0	120	71	102.8	93	20
974	0	0	1	0	0	1	0	0	0	1	1	0	0	0	0	0	0	1	0	3	1	0	0	0	0	0	28.7594	0	0	0	0	1	0	0	0	0	0	0	1	0	0	0	0	0	109	56	98.1	67	18
975	0	0	1	0	0	1	0	0	0	1	0	0	1	0	0	0	0	3	1	3	1	0	0	0	0	0	28.7159	0	0	0	4	0	0	0	1	0	0	15	0	0	0	1	0	0	128	78	98.7	73	20
976	0	0	1	0	0	1	0	0	0	1	0	0	1	0	0	0	0	3	1	3	1	0	0	0	0	0	20.3457	0	0	0	2	0	0	1	0	0	0	4	0	1	0	0	0	0	77	78	99.2	109	16
977	0	0	1	0	0	1	0	0	0	1	0	0	0	1	0	0	0	4	0	3	1	0	0	0	0	0	26.6197	0	0	0	3	0	0	0	1	0	0	0	1	0	0	0	0	0	170	69	98.3	78	21
978	0	0	0	1	0	1	0	0	0	1	0	0	0	1	0	0	0	4	1	1	0	1	0	0	0	1	33.2613	1	0	0	13	0	0	0	0	0	1	25	0	0	0	0	1	0	95	58	97.3	99	20
979	0	0	0	0	1	1	0	0	0	1	0	0	0	1	0	0	0	4	1	2	0	0	1	0	0	0	23.1294	0	0	0	7	0	0	0	0	1	0	18	0	0	0	0	1	0	114	88	101	120	56
980	1	0	0	0	0	1	0	0	0	1	0	0	1	0	0	0	0	3	1	3	1	0	0	0	0	0	31.9122	1	0	0	3	0	0	0	1	0	0	5	0	1	0	0	0	0	130	98	98	93	22
981	1	0	0	0	0	1	0	0	0	1	0	0	1	0	0	0	0	3	1	2	0	0	1	0	0	0	36.7477	1	0	0	2	0	0	1	0	0	0	6	0	0	1	0	0	0	125	60	100.4	83	20
982	0	0	1	0	0	1	0	0	0	1	1	0	0	0	0	0	0	1	0	3	1	0	0	0	0	0	38.8163	1	0	0	1	0	1	0	0	0	0	0	1	0	0	0	0	0	130	74	98.2	69	20
983	0	0	1	0	0	1	0	0	0	1	1	0	0	0	0	0	0	1	1	3	1	0	0	0	0	0	25.3699	0	0	0	3	0	0	0	1	0	0	10	0	0	1	0	0	0	115	68	98.2	77	17
984	0	0	1	0	0	1	0	0	0	1	0	0	1	0	0	0	0	3	1	4	0	0	0	1	0	0	24.7747	0	0	0	3	0	0	0	1	0	0	8	0	0	1	0	0	0	106	55	98.7	82	20
985	0	1	0	0	0	1	0	0	0	1	0	1	0	0	0	0	0	2	1	3	1	0	0	0	0	0	39.8165	1	0	0	7	0	0	0	0	1	0	27	0	0	0	0	1	0	109	58	98.9	60	20
986	0	0	1	0	0	1	0	0	0	1	1	0	0	0	0	0	0	1	1	3	1	0	0	0	0	0	29.5127	0	0	0	0	1	0	0	0	0	0	-3	1	0	0	0	0	0	121	69	99.7	61	18
987	0	0	1	0	0	1	0	0	0	1	0	0	0	0	1	0	0	5	1	1		1	0	0	0	1	22.9591	0	0	0	10	0	0	0	0	0	1	34	0	0	0	0	0	1	111	62	98	90	16
988	0	1	0	0	0	1	0	0	0	1	0	0	0	0	1	0	0	5	1	1	0	1	0	0	0	1	30.0096	1	0	0	9	0	0	0	0	0	1	22	0	0	0	0	1	0	137	50	99.1	93	18
989	0	0	0	1	0	1	0	0	0	1	0	0	0	0	1	0	0	5	0	5	0	0	0	0	1	0	21.0828	0	0	0	6	0	0	0	0	1	0	5	0	1	0	0	0	0	107	58	98	83	18
990	0	0	1	0	0	1	0	0	0	1	1	0	0	0	0	0	0	1	1	3	1	0	0	0	0	0	27.6817	0	0	0	1	0	1	0	0	0	0	9	0	0	1	0	0	0	103	75	102	109	24
991	1	0	0	0	0	1	0	0	0	1	1	0	0	0	0	0	0	1	1	3	1	0	0	0	0	0	42.8459	1	1	0	1	0	1	0	0	0	0	-4	1	0	0	0	0	0	142	66	98.1	62	48
992	0	0	0	0	1	1	0	0	0	1	0	0	1	0	0	0	0	3	1	3	1	0	0	0	0	0	27.3784	0	0	0	2	0	0	1	0	0	0	0	1	0	0	0	0	0	126	79	102	92	20
993	1	0	0	0	0	1	0	0	0	1	1	0	0	0	0	0	0	1	0	3	1	0	0	0	0	0	51.7741	1	1	0	1	0	1	0	0	0	0	8	0	0	1	0	0	0	108	58	98.6	72	37
994	0	0	0	1	0	1	0	0	0	1	0	0	1	0	0	0	0	3	0	1	0	1	0	0	0	0	46.7398	1	1	0	4	0	0	0	1	0	0	10	0	0	1	0	0	0	99	47	98	86	18
995	0	0	1	0	0	1	0	0	0	1	0	0	1	0	0	0	0	3	0	3	1	0	0	0	0	0	28.5926	0	0	0	4	0	0	0	1	0	0	8	0	0	1	0	0	0	97	71	100	98	20
996	0	0	1	0	0	1	0	0	0	1	1	0	0	0	0	0	0	1	0	3	1	0	0	0	0	0	47.537	1	1	0	0	1	0	0	0	0	0	-7	1	0	0	0	0	0	119	71	99	93	32
997	0	0	1	0	0	1	0	0	0	1	1	0	0	0	0	0	0	1	1	3	1	0	0	0	0	0	23.5717	0	0	0	2	0	0	1	0	0	0	5	0	1	0	0	0	0	100	75	98.5	110	18
998	0	0	1	0	0	1	0	0	0	1	0	0	1	0	0	0	0	3	1	3	1	0	0	0	0	0	24.4438	0	0	0	6	0	0	0	0	1	0	30	0	0	0	0	0	1	121	79	99.3	92	24
999	0	0	1	0	0	1	0	0	0	1	0	0	0	1	0	0	0	4	1	4	0	0	0	1	0	0	19.7619	0	0	0	10	0	0	0	0	0	1	27	0	0	0	0	1	0	168	68	97	74	18
1000	0	0	1	0	0	1	0	0	0	1	1	0	0	0	0	0	0	1	1	1	0	1	0	0	0	0	42.449	1	1	0	1	0	1	0	0	0	0	4	0	1	0	0	0	0	120	60	101	120	26
1001	0	0	1	0	0	1	0	0	0	1	0	1	0	0	0	0	0	2	1	3	1	0	0	0	0	0	35.4824	1	0	0	3	0	0	0	1	0	0	6	0	0	1	0	0	0	170	99	102.9	107	36
1002	1	0	0	0	0	1	0	0	0	1	0	1	0	0	0	0	0	2	0	3	1	0	0	0	0	0	32.2003	1	0	0	1	0	1	0	0	0	0	0	1	0	0	0	0	0	129	76	99.3	103	25
1003	0	0	0	0	1	1	0	0	0	1	1	0	0	0	0	0	0	1	1	3	1	0	0	0	0	0	21.5116	0	0	0	0	1	0	0	0	0	0	0	1	0	0	0	0	0	124	84	98	101	30
1004	0	0	1	0	0	1	0	0	0	1	0	0	0	1	0	0	0	4	0	2	0	0	1	0	0	1	23.254	0	0	0	11	0	0	0	0	0	1	35	0	0	0	0	0	1	142	56	101.2	105	18
1005	1	0	0	0	0	1	0	0	0	1	0	0	1	0	0	0	0	3	1	2	0	0	1	0	0	0	27.0311	0	0	0	2	0	0	1	0	0	0	5	0	1	0	0	0	0	131	85	98.2	97	18
1006	0	0	0	0	1	1	0	0	0	1	0	0	0	0	1	0	0	5	1	3	1	0	0	0	0	0	34.9481	1	0	0	10	0	0	0	0	0	1	23	0	0	0	0	1	0	161	87	98	72	22
1007	0	1	0	0	0	1	0	0	0	1	1	0	0	0	0	0	0	1	0	3	1	0	0	0	0	0	34.2504	1	0	0	1	0	1	0	0	0	0	8	0	0	1	0	0	0	108	72	103	129	22
1008	0	0	0	1	0	1	0	0	0	1	0	0	1	0	0	0	0	3	1	1	0	1	0	0	0	0	23.7664	0	0	0	9	0	0	0	0	0	1	39	0	0	0	0	0	1	101	79	97	101	16
1009	0	0	1	0	0	1	0	0	0	1	0	0	1	0	0	0	0	3	1	2	0	0	1	0	0	0	27.253	0	0	0	6	0	0	0	0	1	0	16	0	0	0	1	0	0	138	73	99.3	91	29
1010	1	0	0	0	0	1	0	0	0	1	0	0	0	1	0	0	0	4	1	2	0	0	1	0	0	1	18.6865	0	0	0	8	0	0	0	0	1	0	25	0	0	0	0	1	0	103	54	96.9	71	27
1011	1	0	0	0	0	1	0	0	0	1	1	0	0	0	0	0	0	1	1	3	1	0	0	0	0	0	36.215	1	0	0	0	1	0	0	0	0	0	1	0	1	0	0	0	0	128	73	101	97	20
1012	0	0	1	0	0	1	0	0	0	1	0	0	1	0	0	0	0	3	1	4	0	0	0	1	0	0	24.3824	0	0	0	4	0	0	0	1	0	0	8	0	0	1	0	0	0	160	78	103	92	30
1013	0	0	1	0	0	1	0	0	0	1	0	1	0	0	0	0	0	2	1	2	0	0	1	0	0	1	23.9441	0	0	0	3	0	0	0	1	0	0	7	0	0	1	0	0	0	134	100	99.1	69	19
1014	1	0	0	0	0	1	0	0	0	1	0	0	0	0	0	1	0	6	1	1	0	1	0	0	0	1	24.2513	0	0	0	5	0	0	0	0	1	0	8	0	0	1	0	0	0	113	69	99	128	38
1015	1	0	0	0	0	1	0	0	0	1	0	0	1	0	0	0	0	3	1	5	0	0	0	0	1	0	45.0612	1	1	0	8	0	0	0	0	1	0	35	0	0	0	0	0	1	168	79	100	104	20
1016	0	0	1	0	0	1	0	0	0	1	1	0	0	0	0	0	0	1	1	3	1	0	0	0	0	0	22.741	0	0	0	0	1	0	0	0	0	0	11	0	0	0	1	0	0	114	71	98.3	61	13
1017	0	0	1	0	0	1	0	0	0	1	1	0	0	0	0	0	0	1	1	3	1	0	0	0	0	0	33.17	1	0	0	3	0	0	0	1	0	0	11	0	0	0	1	0	0	109	73	97.9	90	29
1018	0	0	1	0	0	1	0	0	0	1	0	0	0	0	1	0	0	5	1	4	0	0	0	1	0	0	24.8363	0	0	0	12	0	0	0	0	0	1	24	0	0	0	0	1	0	106	54	98.5	63	24
1019	0	0	0	0	1	1	0	0	0	1	1	0	0	0	0	0	0	1	0	3	1	0	0	0	0	0	37.8514	1	0	0	5	0	0	0	0	1	0	30	0	0	0	0	0	1	123	70	101.4	123	26
1020	0	0	0	1	0	1	0	0	0	1	0	1	0	0	0	0	0	2	0	3	1	0	0	0	0	0	32.8978	1	0	0	1	0	1	0	0	0	0	-4	1	0	0	0	0	0	112	65	101.8	75	18
1021	1	0	0	0	0	1	0	0	0	1	1	0	0	0	0	0	0	1	0	3	1	0	0	0	0	0	29.7521	0	0	0	0	1	0	0	0	0	0	0	1	0	0	0	0	0	120	67	98	117	22
1022	0	0	0	0	1	1	0	0	0	1	0	0	0	0	1	0	0	5	0	3	1	0	0	0	0	0	37.7477	1	0	0	14	0	0	0	0	0	1	28	0	0	0	0	0	1	143	65	99	72	16
1023	0	0	1	0	0	1	0	0	0	1	0	0	1	0	0	0	0	3	1	2	0	0	1	0	0	0	31.4326	1	0	0	12	0	0	0	0	0	1	3	0	1	0	0	0	0	151	75	99.8	90	30
1024	0	0	1	0	0	1	0	0	0	1	1	0	0	0	0	0	0	1	0	3	1	0	0	0	0	0					2	0	0	1	0	0	0	11	0	0	0	1	0	0	121	77	98.5	94	18
1025	0	0	1	0	0	1	0	0	0	1	0	0	1	0	0	0	0	3	1	3	1	0	0	0	0	0	30.4264	1	0	0	1	0	1	0	0	0	0	1	0	1	0	0	0	0	126	76	99.1	74	34
1026	0	0	1	0	0	1	0	0	0	1	1	0	0	0	0	0	0	1	1	3	1	0	0	0	0	0	44.854	1	1	0	0	1	0	0	0	0	0	-4	1	0	0	0	0	0	118	74	98.6	103	20
1027	0	0	1	0	0	1	0	0	0	1	0	0	1	0	0	0	0	3	1	3	1	0	0	0	0	0	28.7672	0	0	0	2	0	0	1	0	0	0	0	1	0	0	0	0	0	108	78	98.6	104	22
1028	0	0	1	0	0	1	0	0	0	1	0	1	0	0	0	0	0	2	1	3	1	0	0	0	0	0	29.7521	0	0	0	1	0	1	0	0	0	0	9	0	0	1	0	0	0	124	84	99	87	16
1029	0	0	1	0	0	1	0	0	0	1	0	0	0	0	0	1	0	6	0	1	0	1	0	0	0	1					7	0	0	0	0	1	0	10	0	0	1	0	0	0	102	51	96	79	26
1030	0	0	1	0	0	1	0	0	0	1	1	0	0	0	0	0	0	1	0	3	1	0	0	0	0	0					2	0	0	1	0	0	0	3	0	1	0	0	0	0	129	78	98.7	64	18
1031	0	1	0	0	0	1	0	0	0	1	0	1	0	0	0	0	0	2	0	3	1	0	0	0	0	0	27.3481	0	0	0	0	1	0	0	0	0	0	0	1	0	0	0	0	0	148	101	99	93	16
1032	0	0	1	0	0	1	0	0	0	1	0	1	0	0	0	0	0	2	0	3	1	0	0	0	0	0	38.7973	1	0	0	6	0	0	0	0	1	0	22	0	0	0	0	1	0	132	57	99.7	72	28
1033	0	0	1	0	0	1	0	0	0	1	0	1	0	0	0	0	0	2	1	5	0	0	0	0	1	0	26.6374	0	0	0	1	0	1	0	0	0	0	-4	1	0	0	0	0	0	134	51	96.2	96	19
1034	0	1	0	0	0	1	0	0	0	1	0	0	1	0	0	0	0	3	1	5	0	0	0	0	1	0	26.4541	0	0	0	3	0	0	0	1	0	0	1	0	1	0	0	0	0	145	64	98.6	72	25
1035	0	0	0	0	1	1	0	0	0	1	0	0	1	0	0	0	0	3	1	3	1	0	0	0	0	0	29.1589	0	0	0	1	0	1	0	0	0	0	5	0	1	0	0	0	0	139	79	99	113	28
1036	0	0	1	0	0	1	0	0	0	1	1	0	0	0	0	0	0	1	0	3	1	0	0	0	0	0	45.0612	1	1	0	0	1	0	0	0	0	0	6	0	0	1	0	0	0	136	78	100.5	96	15
1037	0	0	1	0	0	1	0	0	0	1	1	0	0	0	0	0	0	1	0		0					0					0	1	0	0	0	0	0	0	1	0	0	0	0	0	118	76	97.9	73	18
1038	0	0	0	1	0	1	0	0	0	1	0	0	0	1	0	0	0	4	1	5	0	0	0	0	1	0	27.1731	0	0	0	9	0	0	0	0	0	1	25	0	0	0	0	1	0	126	82	98	96	16
1039	0	0	0	0	1	1	0	0	0	1	1	0	0	0	0	0	0	1	0	3	1	0	0	0	0	0	74.0712	1	1	0	0	1	0	0	0	0	0	-4	1	0	0	0	0	0	132	59	99.9	130	29
1040	0	0	1	0	0	1	0	0	0	1	0	1	0	0	0	0	0	2	0	3	1	0	0	0	0	0	26.2161	0	0	0	1	0	1	0	0	0	0	0	1	0	0	0	0	0	116	74	102.6	107	27
1041	0	1	0	0	0	1	0	0	0	1	0	0	1	0	0	0	0	3	0							0	27.1594	0	0	0	1	0	1	0	0	0	0	0	1	0	0	0	0	0	116	69	103	101	20
1042	0	0	1	0	0	1	0	0	0	1	0	1	0	0	0	0	0	2	1	3	1	0	0	0	0	0	37.0264	1	0	0	1	0	1	0	0	0	0	5	0	1	0	0	0	0	159	84	99	95	25
1043	0	0	1	0	0	1	0	0	0	1	0	0	1	0	0	0	0	3	1	3	1	0	0	0	0	0	33.0906	1	0	0	4	0	0	0	1	0	0	2	0	1	0	0	0	0	112	72	100.3	110	28
1044	0	0	1	0	0	1	0	0	0	1	1	0	0	0	0	0	0	1	0	3	1	0	0	0	0	0	38.7054	1	0	0	0	1	0	0	0	0	0	-4	1	0	0	0	0	0	139	57	100.3	121	17
1045	0	0	1	0	0	1	0	0	0	1	0	0	1	0	0	0	0	3	0	4	0	0	0	1	0	0	25.3902	0	0	0	1	0	1	0	0	0	0	0	1	0	0	0	0	0	114	72	98	84	18
1046	0	0	1	0	0	1	0	0	0	1	0	1	0	0	0	0	0	2	1	1	0	1	0	0	0	0	26.493	0	0	0	7	0	0	0	0	1	0	17	0	0	0	1	0	0	122	71	100	128	16
1047	0	0	1	0	0	1	0	0	0	1	1	0	0	0	0	0	0	1	1	5	0	0	0	0	1	0	20.7797	0	0	0	2	0	0	1	0	0	0	2	0	1	0	0	0	0	123	84	102.5	113	30
1048	0	0	1	0	0	1	0	0	0	1	0	0	1	0	0	0	0	3	0	3	1	0	0	0	0	0	39.0306	1	0	0	4	0	0	0	1	0	0	-1	1	0	0	0	0	0	136	83	98.8	70	31
1049	0	0	1	0	0	1	0	0	0	1	0	0	1	0	0	0	0	3	1	3	1	0	0	0	0	0	26.0624	0	0	0	3	0	0	0	1	0	0	1	0	1	0	0	0	0	111	72	97.3	101	28
1050	0	0	1	0	0	1	0	0	0	1	0	0	0	1	0	0	0	4	1	3	1	0	0	0	0	0	23.8751	0	0	0	6	0	0	0	0	1	0	7	0	0	1	0	0	0	144	68	99	95	16
1051	1	0	0	0	0	1	0	0	0	1	0	0	0	0	1	0	0	5	0	3	1	0	0	0	0	0	30.2978	1	0	0	4	0	0	0	1	0	0	5	0	1	0	0	0	0	120	77	98	84	21
1052	0	0	1	0	0	1	0	0	0	1	0	0	0	1	0	0	0	4	0	3	1	0	0	0	0	0	24.5059	0	0	0	9	0	0	0	0	0	1	28	0	0	0	0	0	1	121	57	100.2	87	18
1053	0	0	1	0	0	1	0	0	0	1	0	0	1	0	0	0	0	3	0	4	0	0	0	1	0	0	26.8058	0	0	0	1	0	1	0	0	0	0	6	0	0	1	0	0	0	92	53	97.9	80	17
1054	0	0	1	0	0	1	0	0	0	1	0	1	0	0	0	0	0	2	1	3	1	0	0	0	0	0	25.8233	0	0	0	0	1	0	0	0	0	0	5	0	1	0	0	0	0	148	71	100.4	96	22
1055	1	0	0	0	0	1	0	0	0	1	0	0	1	0	0	0	0	3	1	3	1	0	0	0	0	0	28.7187	0	0	0	1	0	1	0	0	0	0	8	0	0	1	0	0	0	133	84	99.2	91	14
1056	0	0	1	0	0	1	0	0	0	1	0	0	1	0	0	0	0	3	0	3	1	0	0	0	0	0	26.7229	0	0	0	10	0	0	0	0	0	1	34	0	0	0	0	0	1	126	64	99	84	24
1057	0	1	0	0	0	1	0	0	0	1	0	0	1	0	0	0	0	3	1	5	0	0	0	0	1	0	28.5766	0	0	0	5	0	0	0	0	1	0	27	0	0	0	0	1	0	108	80	99.7	76	28
1058	0	0	0	0	1	1	0	0	0	1	0	0	0	0	1	0	0	5	0	2	0	0	1	0	0	1	28.704	0	0	0	17	0	0	0	0	0	1	52	0	0	0	0	0	1	103	56	98.7	66	22
1059	0	0	1	0	0	1	0	0	0	1	0	0	1	0	0	0	0	3	1	3	1	0	0	0	0	0	23.7385	0	0	0	2	0	0	1	0	0	0	4	0	1	0	0	0	0	120	82	98.4	89	27
1060	0	1	0	0	0	1	0	0	0	1	0	0	1	0	0	0	0	3	1	3	1	0	0	0	0	0	35.9613	1	0	0	9	0	0	0	0	0	1	24	0	0	0	0	1	0	140	64	98.4	71	27
1061	1	0	0	0	0	1	0	0	0	1	0	0	0	1	0	0	0	4	1	3	1	0	0	0	0	0	33.1032	1	0	0	6	0	0	0	0	1	0	6	0	0	1	0	0	0	85	60	100	91	29
1062	1	0	0	0	0	1	0	0	0	1	1	0	0	0	0	0	0	1	0	3	1	0	0	0	0	0	35.2617	1	0	0	0	1	0	0	0	0	0	5	0	1	0	0	0	0	123	82	100	102	20
1063	1	0	0	0	0	1	0	0	0	1	0	0	1	0	0	0	0	3	0	2	0	0	1	0	0	0	27.8293	0	0	0	2	0	0	1	0	0	0	10	0	0	1	0	0	0	145	77	99	85	18
1064	0	1	0	0	0	1	0	0	0	1	0	1	0	0	0	0	0	2	1	3	1	0	0	0	0	0	31.4877	1	0	0	1	0	1	0	0	0	0	5	0	1	0	0	0	0	113	80	99.6	96	28
1065	1	0	0	0	0	1	0	0	0	1	0	0	1	0	0	0	0	3	1	3	1	0	0	0	0	0	24.527	0	0	0	3	0	0	0	1	0	0	12	0	0	0	1	0	0	133	84	98.2	115	20
1066	0	0	0	1	0	1	0	0	0	1	0	0	0	1	0	0	0	4	0	1	0	1	0	0	0	0	33.8021	1	0	0	8	0	0	0	0	1	0	24	0	0	0	0	1	0	106	66	102	127	25
1067	0	0	0	1	0	1	0	0	0	1	0	0	0	0	0	0	1	7	0	1	0	1	0	0	0	1	25.3598	0	0	0	6	0	0	0	0	1	0	8	0	0	1	0	0	0	130	66	98.2	80	17
1068	0	0	1	0	0	1	0	0	0	1	1	0	0	0	0	0	0	1	1	3	1	0	0	0	0	0	39.1263	1	0	0	4	0	0	0	1	0	0	11	0	0	0	1	0	0	142	95	99.3	97	18
1069	1	0	0	0	0	1	0	0	0	1	1	0	0	0	0	0	0	1	0	3	1	0	0	0	0	0	35.1562	1	0	0	0	1	0	0	0	0	0	-4	1	0	0	0	0	0	120	80	98	95	18
1070	1	0	0	0	0	1	0	0	0	1	0	1	0	0	0	0	0	2	0	2	0	0	1	0	0	0	53.7846	1	1	0	7	0	0	0	0	1	0	33	0	0	0	0	0	1	137	111	97	148	20
1071	1	0	0	0	0	1	0	0	0	1	0	1	0	0	0	0	0	2	1	2	0	0	1	0	0	0	34.1855	1	0	0	1	0	1	0	0	0	0	5	0	1	0	0	0	0	125	75	100.1	79	28
1072	1	0	0	0	0	1	0	0	0	1	1	0	0	0	0	0	0	1	1	2	0	0	1	0	0	0	39.0229	1	0	0	3	0	0	0	1	0	0	14	0	0	0	1	0	0	147	83	98.1	92	16
1073	0	0	1	0	0	1	0	0	0	1	0	0	0	1	0	0	0	4	1	1	0	1	0	0	0	0	27.5502	0	0	0	7	0	0	0	0	1	0	23	0	0	0	0	1	0	124	77	101.5	71	15
1074	0	1	0	0	0	1	0	0	0	1	0	0	0	0	1	0	0	5	1	1	0	1	0	0	0	1	23.7483	0	0	0	7	0	0	0	0	1	0	10	0	0	1	0	0	0	70	92	100.5	96	27
1075	0	0	1	0	0	1	0	0	0	1	0	0	0	1	0	0	0	4	0	3	1	0	0	0	0	0	35.1275	1	0	0	5	0	0	0	0	1	0	10	0	0	1	0	0	0	121	74	98.1	79	26
1076	1	0	0	0	0	1	0	0	0	1	1	0	0	0	0	0	0	1	0	3	1	0	0	0	0	0					0	1	0	0	0	0	0	0	1	0	0	0	0	0	112	61	98.9	87	17
1077	0	1	0	0	0	1	0	0	0	1	0	1	0	0	0	0	0	2	0	2	0	0	1	0	0	0	27.8611	0	0	0	1	0	1	0	0	0	0	0	1	0	0	0	0	0	139	69	99	93	22
1078	1	0	0	0	0	1	0	0	0	1	0	0	1	0	0	0	0	3	1	1	0	1	0	0	0	0	29.9383	0	0	0	3	0	0	0	1	0	0	9	0	0	1	0	0	0	123	71	100	120	20
1079	1	0	0	0	0	1	0	0	0	1	0	0	1	0	0	0	0	3	0	3	1	0	0	0	0	0	23.1015	0	0	0	1	0	1	0	0	0	0	6	0	0	1	0	0	0	99	60	98.9	72	18
1080	0	0	1	0	0	1	0	0	0	1	0	1	0	0	0	0	0	2	0	3	1	0	0	0	0	0	29.0308	0	0	0	1	0	1	0	0	0	0	0	1	0	0	0	0	0	118	61	100.3	87	24
1081	0	0	1	0	0	1	0	0	0	1	1	0	0	0	0	0	0	1	1	2	0	0	1	0	0	0	20.7024	0	0	0	0	1	0	0	0	0	0	17	0	0	0	1	0	0	106	60	98.8	104	36
1082	0	0	1	0	0	1	0	0	0	1	0	0	0	1	0	0	0	4	1	3	1	0	0	0	0	0	32.758	1	0	0	3	0	0	0	1	0	0	5	0	1	0	0	0	0	120	99	98.6	117	23
1083	0	0	1	0	0	1	0	0	0	1	0	0	0	0	1	0	0	5	1	1	0	1	0	0	0	0	22.6468	0	0	0	4	0	0	0	1	0	0	10	0	0	1	0	0	0	159	89	102	71	34
1084	1	0	0	0	0	1	0	0	0	1	0	0	1	0	0	0	0	3	1	3	1	0	0	0	0	0	25.6896	0	0	0	3	0	0	0	1	0	0	12	0	0	0	1	0	0	140	67	99	104	46
1085	0	0	1	0	0	1	0	0	0	1	0	0	1	0	0	0	0	3	0	3	1	0	0	0	0	0	24.3154	0	0	0	6	0	0	0	0	1	0	21	0	0	0	0	1	0	83	74	97.8	80	28
1086	0	0	0	0	1	1	0	0	0	1	0	1	0	0	0	0	0	2	0	5	0	0	0	0	1	0	29.5861	0	0	0	1	0	1	0	0	0	0	5	0	1	0	0	0	0	101	70	100.3	82	20
1087	0	0	1	0	0	1	0	0	0	1	0	0	0	1	0	0	0	4	0	4	0	0	0	1	0	0	26.4312	0	0	0	12	0	0	0	0	0	1	37	0	0	0	0	0	1	100	58	98.2	59	20
1088	0	0	0	0	1	1	0	0	0	1	0	1	0	0	0	0	0	2	1	2	0	0	1	0	0	0	39.7145	1	0	0	2	0	0	1	0	0	0	1	0	1	0	0	0	0	135	82	102	108	18
1089	0	0	1	0	0	1	0	0	0	1	1	0	0	0	0	0	0	1	0	3	1	0	0	0	0	0	29.897	0	0	0	0	1	0	0	0	0	0	0	1	0	0	0	0	0	113	74	98.6	87	19
1090	0	0	1	0	0	1	0	0	0	1	0	0	0	1	0	0	0	4	1	3	1	0	0	0	0	0	19.2768	0	0	0	5	0	0	0	0	1	0	19	0	0	0	0	1	0	135	74	99	82	19
1091	0	0	1	0	0	1	0	0	0	1	0	0	0	0	1	0	0	5	1	3	1	0	0	0	0	0	22.0672	0	0	0	7	0	0	0	0	1	0	8	0	0	1	0	0	0	176	65	103	96	24
1092	0	0	1	0	0	1	0	0	0	1	0	1	0	0	0	0	0	2	1	3	1	0	0	0	0	0	29.6344	0	0	0	3	0	0	0	1	0	0	5	0	1	0	0	0	0	161	77	98.8	93	35
1093	0	1	0	0	0	1	0	0	0	1	1	0	0	0	0	0	0	1	0	3	1	0	0	0	0	0	40.1458	1	1	0	1	0	1	0	0	0	0	3	0	1	0	0	0	0	122	71	102.3	99	26
1094	0	0	0	1	0	1	0	0	0	1	0	0	0	1	0	0	0	4	0	4	0	0	0	1	0	0	32.0007	1	0	0	9	0	0	0	0	0	1	21	0	0	0	0	1	0	154	84	96.7	92	22
1095	0	0	1	0	0	1	0	0	0	1	0	0	0	0	0	1	0	6	0	3	1	0	0	0	0	0	31.2438	1	0	0	10	0	0	0	0	0	1	30	0	0	0	0	0	1	190	72	100	103	24
1096	0	1	0	0	0	1	0	0	0	1	1	0	0	0	0	0	0	1	0	3	1	0	0	0	0	0	20.4873	0	0	0	0	1	0	0	0	0	0	0	1	0	0	0	0	0	113	56	98.3	105	24
1097	0	0	1	0	0	1	0	0	0	1	1	0	0	0	0	0	0	1	1	3	1	0	0	0	0	0	39.987	1	0	0	0	1	0	0	0	0	0	1	0	1	0	0	0	0	113	64	100.4	90	34
1098	0	0	1	0	0	1	0	0	0	1	1	0	0	0	0	0	0	1	0	3	1	0	0	0	0	0	37.5726	1	0	0	2	0	0	1	0	0	0	8	0	0	1	0	0	0	131	56	102.2	63	18
1099	0	0	1	0	0	1	0	0	0	1	0	0	1	0	0	0	0	3	1	3	1	0	0	0	0	0	21.4844	0	0	0	3	0	0	0	1	0	0	8	0	0	1	0	0	0	122	71	100.9	103	20
1100	0	0	0	0	1	1	0	0	0	1	0	0	0	1	0	0	0	4	1	2	0	0	1	0	0	0	37.2428	1	0	0	4	0	0	0	1	0	0	9	0	0	1	0	0	0	93	52	98	59	17
1101	0	0	0	0	1	1	0	0	0	1	1	0	0	0	0	0	0	1	1	3	1	0	0	0	0	0	16.7851	0	0	1	1	0	1	0	0	0	0	1	0	1	0	0	0	0	173	91	102	111	18
1102	1	0	0	0	0	1	0	0	0	1	1	0	0	0	0	0	0	1	1	1	0	1	0	0	0	0	48.196	1	1	0	1	0	1	0	0	0	0	22	0	0	0	0	1	0	97	52	99.4	78	19
1103	0	0	1	0	0	1	0	0	0	1	0	1	0	0	0	0	0	2	0							0	39.2565	1	0	0	1	0	1	0	0	0	0	0	1	0	0	0	0	0	124	68	99	99	18
1104	1	0	0	0	0	1	0	0	0	1	1	0	0	0	0	0	0	1	1	3	1	0	0	0	0	0	26.6623	0	0	0	1	0	1	0	0	0	0	0	1	0	0	0	0	0	106	68	99.1	85	30
1105	0	0	1	0	0	1	0	0	0	1	0	0	0	0	1	0	0	5	0	1	0	1	0	0	0	0	28.9335	0	0	0	5	0	0	0	0	1	0	5	0	1	0	0	0	0	87	54	98.6	88	20
1106	1	0	0	0	0	1	0	0	0	1	0	1	0	0	0	0	0	2	1	3	1	0	0	0	0	0	29.7458	0	0	0	1	0	1	0	0	0	0	0	1	0	0	0	0	0	135	86	101	110	20
1107	0	0	0	1	0	1	0	0	0	1	1	0	0	0	0	0	0	1	1	3	1	0	0	0	0	0	23.3067	0	0	0	6	0	0	0	0	1	0	29	0	0	0	0	0	1	155	99	98	102	19
1108	0	0	1	0	0	1	0	0	0	1	0	0	1	0	0	0	0	3	1	3	1	0	0	0	0	0	27.4369	0	0	0	1	0	1	0	0	0	0	0	1	0	0	0	0	0	122	71	98.6	99	26
1109	0	0	1	0	0	1	0	0	0	1	1	0	0	0	0	0	0	1	1	3	1	0	0	0	0	0	29.0963	0	0	0	0	1	0	0	0	0	0	0	1	0	0	0	0	0	152	79	99.7	79	24
1110	1	0	0	0	0	1	0	0	0	1	0	0	1	0	0	0	0	3	1	5	0	0	0	0	1	0	22.5509	0	0	0	11	0	0	0	0	0	1	45	0	0	0	0	0	1	201	107	99	76	26
1111	0	0	1	0	0	1	0	0	0	1	0	0	1	0	0	0	0	3	0	3	1	0	0	0	0	0	34.849	1	0	0	2	0	0	1	0	0	0	4	0	1	0	0	0	0	97	61	98.4	97	25
1112	0	0	1	0	0	1	0	0	0	1	1	0	0	0	0	0	0	1	0	3	1	0	0	0	0	0	32.5547	1	0	0	0	1	0	0	0	0	0	2	0	1	0	0	0	0	113	52	97.6	106	31
1113	0	0	1	0	0	1	0	0	0	1	1	0	0	0	0	0	0	1	1	3	1	0	0	0	0	0	30.8444	1	0	0	0	1	0	0	0	0	0	5	0	1	0	0	0	0	124	78	103	113	18
1114	0	0	1	0	0	1	0	0	0	1	1	0	0	0	0	0	0	1	1	3	1	0	0	0	0	0	35.7072	1	0	0	0	1	0	0	0	0	0	0	1	0	0	0	0	0	124	77	97	68	16
1115	0	0	0	1	0	1	0	0	0	1	0	0	0	0	1	0	0	5	0	3	1	0	0	0	0	0	27.1816	0	0	0	9	0	0	0	0	0	1	20	0	0	0	0	1	0	98	50	98	56	16
1116	0	0	1	0	0	1	0	0	0	1	0	0	0	1	0	0	0	4	1	4		0	0	1	0	0	33.7819	1	0	0	3	0	0	0	1	0	0	5	0	1	0	0	0	0	125	76	98.6	100	23
1117	0	0	1	0	0	1	0	0	0	1	0	0	0	1	0	0	0	4	0	3	1	0	0	0	0	0	27.1848	0	0	0	6	0	0	0	0	1	0	34	0	0	0	0	0	1	155	83	98.2	70	33
1118	0	1	0	0	0	1	0	0	0	1	1	0	0	0	0	0	0	1	0	3	1	0	0	0	0	0	25.6599	0	0	0	0	1	0	0	0	0	0	5	0	1	0	0	0	0	131	95	98	127	24
1119	0	0	1	0	0	1	0	0	0	1	1	0	0	0	0	0	0	1	0	1	0	1	0	0	0	0	27.5449	0	0	0	2	0	0	1	0	0	0	10	0	0	1	0	0	0	104	59	98.1	78	18
1120	1	0	0	0	0	1	0	0	0	1	0	1	0	0	0	0	0	2	1	5	0	0	0	0	1	0	25.1532	0	0	0	2	0	0	1	0	0	0	5	0	1	0	0	0	0	169	94	103.2	146	18
1121	0	0	0	0	1	1	0	0	0	1	0	0	0	1	0	0	0	4	0	2	0	0	1	0	0	0	44.7779	1	1	0	3	0	0	0	1	0	0	7	0	0	1	0	0	0	131	70	103	119	21
1122	0	0	1	0	0	1	0	0	0	1	0	0	0	1	0	0	0	4	1	3	1	0	0	0	0	0					6	0	0	0	0	1	0	28	0	0	0	0	0	1	133	54	98.9	91	0
1123	1	0	0	0	0	1	0	0	0	1	1	0	0	0	0	0	0	1	1	3	1	0	0	0	0	0	30.8365	1	0	0	0	1	0	0	0	0	0	0	1	0	0	0	0	0	150	92	100	95	18
1124	0	0	0	0	1	1	0	0	0	1	1	0	0	0	0	0	0	1	1	3	1	0	0	0	0	0	34.4962	1	0	0	0	1	0	0	0	0	0	5	0	1	0	0	0	0	133	92	99.7	95	17
1125	1	0	0	0	0	1	0	0	0	1	1	0	0	0	0	0	0	1	0	3	1	0	0	0	0	0	34.4188	1	0	0	0	1	0	0	0	0	0	-4	1	0	0	0	0	0	149	76	102.8	122	20
1126	1	0	0	0	0	1	0	0	0	1	0	1	0	0	0	0	0	2	1	3	1	0	0	0	0	0	31.4056	1	0	0	4	0	0	0	1	0	0	30	0	0	0	0	0	1	136	80	103.1	130	31
1127	0	0	1	0	0	1	0	0	0	1	1	0	0	0	0	0	0	1	0	3	1	0	0	0	0	0	30.4209	1	0	0	0	1	0	0	0	0	0	0	1	0	0	0	0	0	92	86	98	83	18
1128	0	0	0	1	0	1	0	0	0	1	0	0	0	0	1	0	0	5	1	1	0	1	0	0	0	0	34.1142	1	0	0	6	0	0	0	0	1	0	20	0	0	0	0	1	0	109	78	96	61	14
1129	0	0	1	0	0	1	0	0	0	1	0	1	0	0	0	0	0	2	1	3	1	0	0	0	0	0	35.8447	1	0	0	2	0	0	1	0	0	0	8	0	0	1	0	0	0	99	71	98.3	99	22
1130	0	0	1	0	0	1	0	0	0	1	0	0	0	0	1	0	0	5	1	4	0	0	0	1	0	0	25.808	0	0	0	5	0	0	0	0	1	0	12	0	0	0	1	0	0	117	94	97.6	79	20
1131	1	0	0	0	0	1	0	0	0	1	0	1	0	0	0	0	0	2	0	3	1	0	0	0	0	0	37.8361	1	0	0	4	0	0	0	1	0	0	25	0	0	0	0	1	0	142	84	98	125	22
1132	1	0	0	0	0	1	0	0	0	1	1	0	0	0	0	0	0	1	0	3	1	0	0	0	0	0	31.2828	1	0	0	0	1	0	0	0	0	0	0	1	0	0	0	0	0	109	70	98.1	70	17
1133	1	0	0	0	0	1	0	0	0	1	0	0	0	0	1	0	0	5	0	5	0	0	0	0	1	0	23.5304	0	0	0	8	0	0	0	0	1	0	21	0	0	0	0	1	0	143	63	98	94	20
1134	0	0	0	0	1	1	0	0	0	1	0	1	0	0	0	0	0	2	1	1	0	1	0	0	0	0	35.5159	1	0	0	3	0	0	0	1	0	0	18	0	0	0	0	1	0	169	105	103	124	18
1135	0	0	0	0	1	1	0	0	0	1	0	0	1	0	0	0	0	3	1	1	0	1	0	0	0	0	29.531	0	0	0	2	0	0	1	0	0	0	9	0	0	1	0	0	0	120	91	102	168	19
1136	0	0	1	0	0	1	0	0	0	1	0	0	1	0	0	0	0	3	1	2	0	0	1	0	0	1	36.9392	1	0	0	10	0	0	0	0	0	1	40	0	0	0	0	0	1	154	56	99.4	82	24
1137	0	0	1	0	0	1	0	0	0	1	1	0	0	0	0	0	0	1	0	3	1	0	0	0	0	0	51.4564	1	1	0	2	0	0	1	0	0	0	4	0	1	0	0	0	0	107	65	97.9	72	20
1138	1	0	0	0	0	1	0	0	0	1	0	0	0	0	0	1	0	6	0	2	0	0	1	0	0	1	24.3865	0	0	0	6	0	0	0	0	1	0	6	0	0	1	0	0	0	108	53	99	72	20
1139	1	0	0	0	0	1	0	0	0	1	0	1	0	0	0	0	0	2	1							0	27.1809	0	0	0	1	0	1	0	0	0	0	0	1	0	0	0	0	0	145	74	101.3	88	18
1140	0	1	0	0	0	1	0	0	0	1	1	0	0	0	0	0	0	1	1	3	1	0	0	0	0	0	25.1357	0	0	0	0	1	0	0	0	0	0	5	0	1	0	0	0	0	126	96	99.3	111	45
1141	0	0	1	0	0	1	0	0	0	1	0	0	1	0	0	0	0	3	1	4	0	0	0	1	0	0	22.6757	0	0	0	10	0	0	0	0	0	1	19	0	0	0	0	1	0	134	74	98	84	16
1142	0	0	1	0	0	1	0	0	0	1	0	0	0	1	0	0	0	4	0	5	0	0	0	0	1	0	25.3699	0	0	0	3	0	0	0	1	0	0	0	1	0	0	0	0	0	116	78	97.7	82	24
1143	0	0	1	0	0	1	0	0	0	1	1	0	0	0	0	0	0	1	1	1	0	1	0	0	0	0	34.1855	1	0	0	7	0	0	0	0	1	0	22	0	0	0	0	1	0	119	69	98.9	98	20
1144	0	1	0	0	0	1	0	0	0	1	1	0	0	0	0	0	0	1	1	3	1	0	0	0	0	0	34.8551	1	0	0	0	1	0	0	0	0	0	-4	1	0	0	0	0	0	117	59	100.8	95	16
1145	0	0	1	0	0	1	0	0	0	1	0	0	0	0	1	0	0	5	0	3	1	0	0	0	0	0	30.273	1	0	0	5	0	0	0	0	1	0	2	0	1	0	0	0	0	124	81	97.5	91	20
1146	0	0	1	0	0	1	0	0	0	1	0	1	0	0	0	0	0	2	1	3	1	0	0	0	0	0	32.3561	1	0	0	2	0	0	1	0	0	0	5	0	1	0	0	0	0	133	80	99	92	24
1147	0	0	1	0	0	1	0	0	0	1	0	0	0	0	1	0	0	5	1	2	0	0	1	0	0	0	22.9472	0	0	0	5	0	0	0	0	1	0	22	0	0	0	0	1	0	117	65	98.3	83	20
1148	0	0	1	0	0	1	0	0	0	1	1	0	0	0	0	0	0	1	1	3	1	0	0	0	0	0	26.6402	0	0	0	0	1	0	0	0	0	0	1	0	1	0	0	0	0	109	68	103.1	101	20
1149	1	0	0	0	0	1	0	0	0	1	0	0	0	0	0	1	0	6	1	1	0	1	0	0	0	0	20.9366	0	0	0	7	0	0	0	0	1	0	28	0	0	0	0	0	1	115	53	98	64	18
1150	0	0	1	0	0	1	0	0	0	1	1	0	0	0	0	0	0	1	1	3	1	0	0	0	0	0	31.594	1	0	0	0	1	0	0	0	0	0	0	1	0	0	0	0	0	99	67	96.1	68	18
1151	0	0	0	1	0	1	0	0	0	1	0	0	0	1	0	0	0	4	0	2	0	0	1	0	0	1	33.7297	1	0	0	4	0	0	0	1	0	0	19	0	0	0	0	1	0	95	51	98.4	74	16
1152	1	0	0	0	0	1	0	0	0	1	1	0	0	0	0	0	0	1	0	5	0	0	0	0	1	0	13.366	0	0	1	5	0	0	0	0	1	0	34	0	0	0	0	0	1	102	62	98	70	18
1153	1	0	0	0	0	1	0	0	0	1	0	0	0	0	1	0	0	5	1	1	0	1	0	0	0	0	25.0911	0	0	0	5	0	0	0	0	1	0	30	0	0	0	0	0	1	107	64	97.8	56	17
1154	0	0	1	0	0	1	0	0	0	1	0	0	0	0	1	0	0	5	0	3	1	0	0	0	0	0	25.6369	0	0	0	5	0	0	0	0	1	0	5	0	1	0	0	0	0	101	71	100	99	20
1155	0	0	1	0	0	1	0	0	0	1	0	1	0	0	0	0	0	2	1	3	1	0	0	0	0	0	37.0952	1	0	0	2	0	0	1	0	0	0	11	0	0	0	1	0	0	116	74	98.2	108	24
1156	0	0	1	0	0	1	0	0	0	1	1	0	0	0	0	0	0	1	1	3	1	0	0	0	0	0	23.1405	0	0	0	0	1	0	0	0	0	0	10	0	0	1	0	0	0	177	106	98	129	23
1157	0	0	0	1	0	1	0	0	0	1	0	0	0	0	0	1	0	6	0	1	0	1	0	0	0	1	36.0195	1	0	0	5	0	0	0	0	1	0	13	0	0	0	1	0	0	148	84	97.3	60	20
1158	0	0	1	0	0	1	0	0	0	1	0	0	0	0	0	1	0	6	0	2	0	0	1	0	0	1	24.4304	0	0	0	11	0	0	0	0	0	1	26	0	0	0	0	1	0	137	69	101.9	104	26
1159	1	0	0	0	0	1	0	0	0	1	0	1	0	0	0	0	0	2	1	3	1	0	0	0	0	0	27.4895	0	0	0	6	0	0	0	0	1	0	16	0	0	0	1	0	0	139	61	100	82	24
1160	0	0	0	0	1	1	0	0	0	1	0	0	0	1	0	0	0	4	0	2	0	0	1	0	0	1	31.7165	1	0	0	9	0	0	0	0	0	1	29	0	0	0	0	0	1	113	65	99.2	90	17
1161	0	0	1	0	0	1	0	0	0	1	1	0	0	0	0	0	0	1	0	3	1	0	0	0	0	0	29.0997	0	0	0	0	1	0	0	0	0	0	0	1	0	0	0	0	0	119	69	98.3	68	17
1162	0	1	0	0	0	1	0	0	0	1	0	1	0	0	0	0	0	2	1	3	1	0	0	0	0	0	25.2633	0	0	0	0	1	0	0	0	0	0	0	1	0	0	0	0	0	125	75	98.2	112	16
1163	0	0	0	1	0	1	0	0	0	1	1	0	0	0	0	0	0	1	1	3	1	0	0	0	0	0	29.1328	0	0	0	4	0	0	0	1	0	0	16	0	0	0	1	0	0	149	69	98.7	101	22
1164	0	1	0	0	0	1	0	0	0	1	1	0	0	0	0	0	0	1	0	3	1	0	0	0	0	0	35.4019	1	0	0	0	1	0	0	0	0	0	0	1	0	0	0	0	0	123	55	97.9	92	16
1165	0	0	1	0	0	1	0	0	0	1	0	0	0	0	1	0	0	5	0	1	0	1	0	0	0	1	21.0765	0	0	0	9	0	0	0	0	0	1	30	0	0	0	0	0	1	99	55	98.2	108	14
1166	0	0	1	0	0	1	0	0	0	1	0	0	0	0	1	0	0	5	1	1	0	1	0	0	0	1	20.0796	0	0	0	5	0	0	0	0	1	0	8	0	0	1	0	0	0	139	86	101	104	22
1167	0	0	1	0	0	1	0	0	0	1	1	0	0	0	0	0	0	1	0	3	1	0	0	0	0	0	29.0174	0	0	0	0	1	0	0	0	0	0	0	1	0	0	0	0	0	108	74	99	83	18
1168	1	0	0	0	0	1	0	0	0	1	0	0	0	1	0	0	0	4	0	5	0	0	0	0	1	0	48.917	1	1	0	3	0	0	0	1	0	0	16	0	0	0	1	0	0	163	68	100.2	78	20
1169	1	0	0	0	0	1	0	0	0	1	0	0	0	0	1	0	0	5	0	1	0	1	0	0	0	1	27.4526	0	0	0	7	0	0	0	0	1	0	35	0	0	0	0	0	1	111	66	97.3	118	18
1170	0	0	1	0	0	1	0	0	0	1	0	0	1	0	0	0	0	3	1	3	1	0	0	0	0	0	42.1377	1	1	0	1	0	1	0	0	0	0	1	0	1	0	0	0	0	134	75	99.5	82	22
1171	0	0	1	0	0	1	0	0	0	1	0	1	0	0	0	0	0	2	1	3	1	0	0	0	0	0	22.0134	0	0	0	6	0	0	0	0	1	0	13	0	0	0	1	0	0	142	80	95.9	106	38
1172	1	0	0	0	0	1	0	0	0	1	0	1	0	0	0	0	0	2	1	3	1	0	0	0	0	0	34.6139	1	0	0	4	0	0	0	1	0	0	9	0	0	1	0	0	0	106	73	98.7	93	22
1173	0	1	0	0	0	1	0	0	0	1	0	0	0	0	0	1	0	6	0	3	1	0	0	0	0	0	22.0377	0	0	0	6	0	0	0	0	1	0	13	0	0	0	1	0	0	117	64	98.4	119	17
1174	0	0	0	1	0	1	0	0	0	1	0	1	0	0	0	0	0	2	1	3	1	0	0	0	0	0	37.6558	1	0	0	2	0	0	1	0	0	0	10	0	0	1	0	0	0	158	72	98	114	30
1175	1	0	0	0	0	1	0	0	0	1	1	0	0	0	0	0	0	1	1	3	1	0	0	0	0	0	35.8746	1	0	0	1	0	1	0	0	0	0	7	0	0	1	0	0	0	150	84	97.5	124	32
1176	1	0	0	0	0	1	0	0	0	1	0	0	0	0	1	0	0	5	0	3	1	0	0	0	0	0	36.7902	1	0	0	5	0	0	0	0	1	0	0	1	0	0	0	0	0	91	45	98.1	75	24
1177	0	0	1	0	0	1	0	0	0	1	0	0	0	1	0	0	0	4	0	3	1	0	0	0	0	0	24.6916	0	0	0	4	0	0	0	1	0	0	11	0	0	0	1	0	0	138	65	98.1	67	10
1178	0	0	0	1	0	1	0	0	0	1	0	1	0	0	0	0	0	2	1	4	0	0	0	1	0	0	25.6173	0	0	0	1	0	1	0	0	0	0	8	0	0	1	0	0	0	129	69	100	103	19
1179	0	0	1	0	0	1	0	0	0	1	1	0	0	0	0	0	0	1	1	4	0	0	0	1	0	0	25.8233	0	0	0	8	0	0	0	0	1	0	33	0	0	0	0	0	1	145	94	100.6	87	18
1180	0	0	1	0	0	1	0	0	0	1	0	0	0	1	0	0	0	4	0	1	0	1	0	0	0	1	47.6562	1	1	0	8	0	0	0	0	1	0	14	0	0	0	1	0	0	120	57	100	102	16
1181	1	0	0	0	0	1	0	0	0	1	0	1	0	0	0	0	0	2	1	3	1	0	0	0	0	0	34.1598	1	0	0	1	0	1	0	0	0	0	3	0	1	0	0	0	0	102	67	99	86	29
1182	0	1	0	0	0	1	0	0	0	1	1	0	0	0	0	0	0	1	0	3	1	0	0	0	0	0	24.2188	0	0	0	0	1	0	0	0	0	0	-2	1	0	0	0	0	0	114	68	99	101	20
1183	0	1	0	0	0	1	0	0	0	1	0	1	0	0	0	0	0	2	0	3	1	0	0	0	0	0	42.1924	1	1	0	1	0	1	0	0	0	0	1	0	1	0	0	0	0	110	71	98	92	19
1184	0	0	1	0	0	1	0	0	0	1	0	1	0	0	0	0	0	2	1	3	1	0	0	0	0	0	29.3878	0	0	0	1	0	1	0	0	0	0	0	1	0	0	0	0	0	128	73	98	101	28
1185	1	0	0	0	0	1	0	0	0	1	1	0	0	0	0	0	0	1	1	3	1	0	0	0	0	0					0	1	0	0	0	0	0	4	0	1	0	0	0	0	95	56	98.4	75	22
1186	1	0	0	0	0	1	0	0	0	1	0	1	0	0	0	0	0	2	1	3	1	0	0	0	0	0	29.9371	0	0	0	3	0	0	0	1	0	0	5	0	1	0	0	0	0	165	81	99.1	86	18
1187	0	0	1	0	0	1	0	0	0	1	0	1	0	0	0	0	0	2	0	3	1	0	0	0	0	0	24.6097	0	0	0	1	0	1	0	0	0	0	5	0	1	0	0	0	0	106	50	101	81	18
1188	0	0	0	0	1	1	0	0	0	1	0	0	1	0	0	0	0	3	0	3	1	0	0	0	0	0	32.6905	1	0	0	3	0	0	0	1	0	0	-3	1	0	0	0	0	0	171	74	99.5	108	17
1189	0	0	0	0	1	1	0	0	0	1	0	0	0	0	0	0	1	7	0	2	0	0	1	0	0	1					6	0	0	0	0	1	0	5	0	1	0	0	0	0	108	80	103	96	26
1190	0	0	1	0	0	1	0	0	0	1	0	1	0	0	0	0	0	2	1	3	1	0	0	0	0	0	29.8968	0	0	0	10	0	0	0	0	0	1	13	0	0	0	1	0	0	104	74	99.7	111	19
1191	1	0	0	0	0	1	0	0	0	1	1	0	0	0	0	0	0	1	1	3	1	0	0	0	0	0	33.9591	1	0	0	0	1	0	0	0	0	0	0	1	0	0	0	0	0	124	85	101.1	116	20
1192	0	0	1	0	0	1	0	0	0	1	0	0	1	0	0	0	0	3	0	5	0	0	0	0	1	0	27.7117	0	0	0	2	0	0	1	0	0	0	5	0	1	0	0	0	0	131	67	102.1	84	32
1193	1	0	0	0	0	1	0	0	0	1	1	0	0	0	0	0	0	1	0	3	1	0	0	0	0	0	29.4681	0	0	0	1	0	1	0	0	0	0	10	0	0	1	0	0	0	124	76	99.7	83	24
1194	0	0	0	0	1	1	0	0	0	1	1	0	0	0	0	0	0	1	1	3	1	0	0	0	0	0	36.5062	1	0	0	0	1	0	0	0	0	0	-4	1	0	0	0	0	0	108	59	99	93	26
1195	1	0	0	0	0	1	0	0	0	1	1	0	0	0	0	0	0	1	1	3	1	0	0	0	0	0	54.0541	1	1	0	3	0	0	0	1	0	0	23	0	0	0	0	1	0	140	87	100.9	133	22
1196	0	0	0	0	1	1	0	0	0	1	0	1	0	0	0	0	0	2	0	2	0	0	1	0	0	0	27.7931	0	0	0	11	0	0	0	0	0	1	18	0	0	0	0	1	0	151	93	98	78	20
1197	0	0	1	0	0	1	0	0	0	1	0	0	0	0	1	0	0	5	1	3	1	0	0	0	0	1	26.0547	0	0	0	12	0	0	0	0	0	1	20	0	0	0	0	1	0	174	90	97.8	92	21
1198	0	0	0	0	1	1	0	0	0	1	0	0	0	0	0	1	0	6	0	2	0	0	1	0	0	1	30.6223	1	0	0	10	0	0	0	0	0	1	19	0	0	0	0	1	0	127	57	99.3	82	16
1199	1	0	0	0	0	1	0	0	0	1	0	0	1	0	0	0	0	3	1	2	0	0	1	0	0	0	30.3674	1	0	0	2	0	0	1	0	0	0	0	1	0	0	0	0	0	139	80	101.2	79	24
1200	0	0	1	0	0	1	0	0	0	1	1	0	0	0	0	0	0	1	1	5		0	0	0	1	0	22.703	0	0	0	0	1	0	0	0	0	0	16	0	0	0	1	0	0	114	79	99.5	71	23
1201	0	1	0	0	0	1	0	0	0	1	0	1	0	0	0	0	0	2	0	3	1	0	0	0	0	1	30.4253	1	0	0	5	0	0	0	0	1	0	11	0	0	0	1	0	0	91	51	100	78	16
1202	0	0	0	0	1	1	0	0	0	1	1	0	0	0	0	0	0	1	1	3	1	0	0	0	0	0	31.0979	1	0	0	0	1	0	0	0	0	0	5	0	1	0	0	0	0	125	61	98.2	111	30
1203	0	0	0	0	1	1	0	0	0	1	0	0	0	1	0	0	0	4	0	2	0	0	1	0	0	0	32.0889	1	0	0	7	0	0	0	0	1	0	20	0	0	0	0	1	0	141	67	100.7	89	16
1204	0	0	0	0	1	1	0	0	0	1	0	0	0	0	1	0	0	5	1	3	1	0	0	0	0	0	23.1516	0	0	0	3	0	0	0	1	0	0	5	0	1	0	0	0	0	132	79	98.9	99	19
1205	0	0	1	0	0	1	0	0	0	1	0	0	1	0	0	0	0	3	1	3	1	0	0	0	0	0	23.1834	0	0	0	7	0	0	0	0	1	0	17	0	0	0	1	0	0	86	51	99	66	24
1206	0	0	0	0	1	1	0	0	0	1	0	1	0	0	0	0	0	2	1	3	1	0	0	0	0	0	29.7619	0	0	0	0	1	0	0	0	0	0	0	1	0	0	0	0	0	117	83	100	104	14
1207	1	0	0	0	0	1	0	0	0	1	0	0	0	1	0	0	0	4	1	2	0	0	1	0	0	1	30.2511	1	0	0	5	0	0	0	0	1	0	28	0	0	0	0	0	1	111	57	99.7	111	28
1208	0	0	0	1	0	1	0	0	0	1	0	1	0	0	0	0	0	2	1	3	1	0	0	0	0	0	33.8663	1	0	0	8	0	0	0	0	1	0	38	0	0	0	0	0	1	103	40	98.5	143	26
1209	0	0	1	0	0	1	0	0	0	1	0	0	1	0	0	0	0	3	1	3	1	0	0	0	0	0	30.4826	1	0	0	2	0	0	1	0	0	0	0	1	0	0	0	0	0	105	83	100.8	73	26
1210	1	0	0	0	0	1	0	0	0	1	1	0	0	0	0	0	0	1	1	3	1	0	0	0	0	0	25.8054	0	0	0	10	0	0	0	0	0	1	15	0	0	0	1	0	0	123	64	98.8	103	25
1211	1	0	0	0	0	1	0	0	0	1	0	1	0	0	0	0	0	2	1	2	0	0	1	0	0	0	32.6901	1	0	0	1	0	1	0	0	0	0	9	0	0	1	0	0	0	106	70	98.8	71	20
1212	0	0	0	1	0	1	0	0	0	1	0	0	0	0	0	1	0	6	0	1	0	1	0	0	0	0	22.362	0	0	0	9	0	0	0	0	0	1	28	0	0	0	0	0	1	107	88	97.8	92	18
1213	0	0	0	1	0	1	0	0	0	1	0	0	0	0	0	1	0	6	0	1	0	1	0	0	0	1	21.9419	0	0	0	10	0	0	0	0	0	1	33	0	0	0	0	0	1	130	80	97.4	107	18
1214	0	0	0	0	1	1	0	0	0	1	0	0	0	0	1	0	0	5	1	3	1	0	0	0	0	0	26.5432	0	0	0	6	0	0	0	0	1	0	8	0	0	1	0	0	0	153	81	101	94	22
1215	0	1	0	0	0	1	0	0	0	1	0	0	1	0	0	0	0	3	1	4	0	0	0	1	0	0	32.788	1	0	0	3	0	0	0	1	0	0	6	0	0	1	0	0	0	115	76	100	79	19
1216	0	0	1	0	0	1	0	0	0	1	0	0	1	0	0	0	0	3	1	5	0	0	0	0	1	0	25.8997	0	0	0	4	0	0	0	1	0	0	23	0	0	0	0	1	0	114	59	97.4	81	16
1217	0	0	1	0	0	1	0	0	0	1	0	0	1	0	0	0	0	3	1							0	24.8187	0	0	0	3	0	0	0	1	0	0	8	0	0	1	0	0	0	128	66	98.2	84	43
1218	0	0	1	0	0	1	0	0	0	1	0	0	1	0	0	0	0	3	1	4	0	0	0	1	0	0	24.1226	0	0	0	3	0	0	0	1	0	0	0	1	0	0	0	0	0	100	68	97.8	80	22
1219	0	0	1	0	0	1	0	0	0	1	1	0	0	0	0	0	0	1	1	1	0	1	0	0	0	0	43.2234	1	1	0	0	1	0	0	0	0	0	14	0	0	0	1	0	0	126	87	97.7	102	20
1220	0	0	0	1	0	1	0	0	0	1	0	0	0	0	1	0	0	5	0	1	0	1	0	0	0	0	38.2002	1	0	0	7	0	0	0	0	1	0	26	0	0	0	0	1	0	131	66	98	75	16
1221	0	0	0	1	0	1	0	0	0	1	0	0	1	0	0	0	0	3	0	3	1	0	0	0	0	0	29.2716	0	0	0	2	0	0	1	0	0	0	10	0	0	1	0	0	0	106	65	98.8	91	26
1222	0	0	0	0	1	1	0	0	0	1	0	1	0	0	0	0	0	2	1	2	0	0	1	0	0	0	32.1799	1	0	0	2	0	0	1	0	0	0	23	0	0	0	0	1	0	167	94	99	58	20
1223	1	0	0	0	0	1	0	0	0	1	0	1	0	0	0	0	0	2	1	2	0	0	1	0	0	0	32.9243	1	0	0	1	0	1	0	0	0	0	-4	1	0	0	0	0	0	120	79	97.6	102	22
1224	0	1	0	0	0	1	0	0	0	1	0	0	1	0	0	0	0	3	0	3	1	0	0	0	0	0	29.3575	0	0	0	1	0	1	0	0	0	0	1	0	1	0	0	0	0	171	84	101	84	30
1225	0	0	0	1	0	1	0	0	0	1	0	1	0	0	0	0	0	2	1	2	0	0	1	0	0	0	48.5602	1	1	0	1	0	1	0	0	0	0	-4	1	0	0	0	0	0	119	65	97.8	87	20
1226	0	1	0	0	0	1	0	0	0	1	0	0	1	0	0	0	0	3	1	3	1	0	0	0	0	0	39.0768	1	0	0	3	0	0	0	1	0	0	-4	1	0	0	0	0	0	148	65	99.6	66	22
1227	0	0	0	0	1	1	0	0	0	1	1	0	0	0	0	0	0	1	1	2	0	0	1	0	0	0	31.6735	1	0	0	0	1	0	0	0	0	0	5	0	1	0	0	0	0	135	83	99	106	22
1228	0	0	1	0	0	1	0	0	0	1	1	0	0	0	0	0	0	1	1	4	0	0	0	1	0	0	41.8146	1	1	0	3	0	0	0	1	0	0	16	0	0	0	1	0	0	127	59	98	117	18
1229	1	0	0	0	0	1	0	0	0	1	0	1	0	0	0	0	0	2	1	3	1	0	0	0	0	0	18.5132	0	0	0	2	0	0	1	0	0	0	9	0	0	1	0	0	0	125	85	98	109	18
1230	0	0	1	0	0	1	0	0	0	1	0	0	0	0	0	1	0	6	0	2	0	0	1	0	0	1	15.9105	0	0	1	8	0	0	0	0	1	0	8	0	0	1	0	0	0	114	69	99.5	80	33
1231	0	0	1	0	0	1	0	0	0	1	1	0	0	0	0	0	0	1	0	3	1	0	0	0	0	0	33.9125	1	0	0	3	0	0	0	1	0	0	10	0	0	1	0	0	0	141	85	102	114	22
1232	0	0	1	0	0	1	0	0	0	1	1	0	0	0	0	0	0	1	0	3	1	0	0	0	0	0	38.7254	1	0	0	0	1	0	0	0	0	0	5	0	1	0	0	0	0	119	79	98.8	96	28
1233	1	0	0	0	0	1	0	0	0	1	0	1	0	0	0	0	0	2	0	3	1	0	0	0	0	0					0	1	0	0	0	0	0	-2	1	0	0	0	0	0	115	75	99.9	104	22
1234	0	0	0	1	0	1	0	0	0	1	0	0	0	0	0	1	0	6	1	1	0	1	0	0	0	1	22.8544	0	0	0	8	0	0	0	0	1	0	18	0	0	0	0	1	0	117	99	97.4	75	20
1235	0	0	0	1	0	1	0	0	0	1	0	1	0	0	0	0	0	2	0	2	0	0	1	0	0	0	38.8952	1	0	0	1	0	1	0	0	0	0	7	0	0	1	0	0	0	126	58	103.8	89	28
1236	0	0	0	1	0	1	0	0	0	1	0	0	1	0	0	0	0	3	1	1	0	1	0	0	0	0	27.6217	0	0	0	2	0	0	1	0	0	0	3	0	1	0	0	0	0	125	83	103.1	101	20
1237	0	0	1	0	0	1	0	0	0	1	0	0	0	0	1	0	0	5	1	1	0	1	0	0	0	0	21.7733	0	0	0	16	0	0	0	0	0	1	48	0	0	0	0	0	1	103	57	98.4	79	16
1238	0	0	0	1	0	1	0	0	0	1	0	0	1	0	0	0	0	3	1	2	0	0	1	0	0	0	42.3378	1	1	0	3	0	0	0	1	0	0	-4	1	0	0	0	0	0	134	69	98.9	77	35
1239	0	0	0	1	0	1	0	0	0	1	0	0	0	1	0	0	0	4	0	3	1	0	0	0	0	0	32.05	1	0	0	2	0	0	1	0	0	0	1	0	1	0	0	0	0	124	69	99	80	18
1240	0	0	0	1	0	1	0	0	0	1	1	0	0	0	0	0	0	1	0	3	1	0	0	0	0	0	37.8528	1	0	0	0	1	0	0	0	0	0	7	0	0	1	0	0	0	140	90	98.1	99	36
1241	0	0	0	1	0	1	0	0	0	1	1	0	0	0	0	0	0	1	1	3	1	0	0	0	0	0	25.3504	0	0	0	2	0	0	1	0	0	0	-4	1	0	0	0	0	0	106	66	98.6	142	13
1242	0	0	0	1	0	1	0	0	0	1	0	0	0	0	1	0	0	5	1	2	0	0	1	0	0	0	18.6851	0	0	0	7	0	0	0	0	1	0	13	0	0	0	1	0	0	176	87	98	55	18
1243	0	0	0	0	1	1	0	0	0	1	0	0	1	0	0	0	0	3	1	3	1	0	0	0	0	0	38.9348	1	0	0	3	0	0	0	1	0	0	4	0	1	0	0	0	0	145	70	104	106	17
1244	0	0	0	1	0	1	0	0	0	1	0	0	0	0	1	0	0	5	1	1		1	0	0	0	1	35.4979	1	0	0	7	0	0	0	0	1	0	13	0	0	0	1	0	0	148	81	99	106	24
1245	0	0	0	1	0	1	0	0	0	1	0	0	0	0	1	0	0	5	1	1	0	1	0	0	0	1	27.0641	0	0	0	4	0	0	0	1	0	0	20	0	0	0	0	1	0	81	51	98	71	21
1246	0	0	0	1	0	1	0	0	0	1	1	0	0	0	0	0	0	1	0	3	1	0	0	0	0	0	25.8335	0	0	0	0	1	0	0	0	0	0	-2	1	0	0	0	0	0	106	62	98.3	75	16
1247	0	0	0	1	0	1	0	0	0	1	0	1	0	0	0	0	0	2	1	3	1	0	0	0	0	0	28.2828	0	0	0	1	0	1	0	0	0	0	0	1	0	0	0	0	0	119	87	97	97	22
1248	0	0	0	1	0	1	0	0	0	1	1	0	0	0	0	0	0	1	0	3	1	0	0	0	0	0	35.9295	1	0	0	0	1	0	0	0	0	0	0	1	0	0	0	0	0	128	86	102.2	104	20
1249	0	0	0	1	0	1	0	0	0	1	0	0	0	1	0	0	0	4	1	4		0	0	1	0	0	24.6986	0	0	0	5	0	0	0	0	1	0	14	0	0	0	1	0	0	117	74	97	96	31
1250	0	0	0	1	0	1	0	0	0	1	1	0	0	0	0	0	0	1	0	3	1	0	0	0	0	0	34.8967	1	0	0	0	1	0	0	0	0	0	1	0	1	0	0	0	0	103	65	98.9	89	34
1251	0	0	0	1	0	1	0	0	0	1	0	1	0	0	0	0	0	2	1	1	0	1	0	0	0	0					1	0	1	0	0	0	0	-4	1	0	0	0	0	0	140	93	99	98	22
1252	0	0	0	1	0	1	0	0	0	1	0	0	0	1	0	0	0	4	1	3	1	0	0	0	0	0	31.5387	1	0	0	2	0	0	1	0	0	0	14	0	0	0	1	0	0	147	85	101.7	103	23
1253	0	0	0	1	0	1	0	0	0	1	0	1	0	0	0	0	0	2	1	1	0	1	0	0	0	0	32.788	1	0	0	0	1	0	0	0	0	0	5	0	1	0	0	0	0	122	81	103	121	25
1254	0	0	0	1	0	1	0	0	0	1	0	0	0	0	0	1	0	6	1	3	1	0	0	0	0	1	22.0386	0	0	0	6	0	0	0	0	1	0	11	0	0	0	1	0	0	134	61	97	70	14
1255	0	0	0	1	0	1	0	0	0	1	0	0	0	1	0	0	0	4	0	2	0	0	1	0	0	0	31.5886	1	0	0	5	0	0	0	0	1	0	10	0	0	1	0	0	0	141	66	102	93	18
1256	0	0	0	1	0	1	0	0	0	1	0	0	0	0	1	0	0	5	1	4	0	0	0	1	0	0	19.4444	0	0	0	8	0	0	0	0	1	0	31	0	0	0	0	0	1	147	90	99	99	29
1257	0	0	0	1	0	1	0	0	0	1	0	0	0	0	1	0	0	5	0	4	0	0	0	1	0	0	27.6095	0	0	0	4	0	0	0	1	0	0	8	0	0	1	0	0	0	170	67	96	71	27
1258	0	0	0	1	0	1	0	0	0	1	0	0	1	0	0	0	0	3	1	3	1	0	0	0	0	0	25.4978	0	0	0	2	0	0	1	0	0	0	0	1	0	0	0	0	0	156	62	98.5	84	30
1259	0	0	1	0	0	1	0	0	0	1	0	1	0	0	0	0	0	2	0	3	1	0	0	0	0	0	21.6128	0	0	0	1	0	1	0	0	0	0	0	1	0	0	0	0	0	118	82	101	97	20
1260	0	1	0	0	0	1	0	0	0	1	1	0	0	0	0	0	0	1	0	3	1	0	0	0	0	0	20.8117	0	0	0	0	1	0	0	0	0	0	11	0	0	0	1	0	0	100	54	100	72	49
1261	0	0	0	1	0	1	0	0	0	1	0	0	0	0	1	0	0	5	0	2	0	0	1	0	0	0	20.0158	0	0	0	5	0	0	0	0	1	0	19	0	0	0	0	1	0	98	56	97.9	93	14
1262	0	1	0	0	0	1	0	0	0	1	1	0	0	0	0	0	0	1	1	3	1	0	0	0	0	0	34.1932	1	0	0	0	1	0	0	0	0	0	0	1	0	0	0	0	0	147	83	99	95	26
1263	0	0	0	1	0	1	0	0	0	1	0	0	0	1	0	0	0	4	1	3	1	0	0	0	0	0	22.8928	0	0	0	4	0	0	0	1	0	0	9	0	0	1	0	0	0	148	81	100	88	34
1264	0	0	0	1	0	1	0	0	0	1	1	0	0	0	0	0	0	1	0	3	1	0	0	0	0	0	34.1472	1	0	0	3	0	0	0	1	0	0	24	0	0	0	0	1	0	154	100	98.3	104	17
1265	0	0	0	1	0	1	0	0	0	1	0	0	0	0	0	1	0	6	0	3	1	0	0	0	0	0	26.4251	0	0	0	11	0	0	0	0	0	1	33	0	0	0	0	0	1	147	69	97.7	81	19
1266	0	0	0	1	0	1	0	0	0	1	0	0	0	1	0	0	0	4	0	4	0	0	0	1	0	0	19.4771	0	0	0	8	0	0	0	0	1	0	41	0	0	0	0	0	1	150	67	98	74	31
1267	0	0	0	1	0	1	0	0	0	1	0	0	0	0	0	1	0	6	0	1	0	1	0	0	0	1	29.0102	0	0	0	11	0	0	0	0	0	1	34	0	0	0	0	0	1	170	87	98.5	63	20
1268	0	0	0	1	0	1	0	0	0	1	1	0	0	0	0	0	0	1	1	3	1	0	0	0	0	0	38.0389	1	0	0	2	0	0	1	0	0	0	6	0	0	1	0	0	0	110	78	98	118	18
1269	0	0	0	1	0	1	0	0	0	1	0	0	0	0	0	1	0	6	0	1	0	1	0	0	0	1	26.4392	0	0	0	11	0	0	0	0	0	1	33	0	0	0	0	0	1	113	74	97.9	111	17
1270	0	0	1	0	0	1	0	0	0	1	0	0	1	0	0	0	0	3	0	4	0	0	0	1	0	0	23.7726	0	0	0	1	0	1	0	0	0	0	0	1	0	0	0	0	0	103	56	100.5	81	22
1271	0	0	0	1	0	1	0	0	0	1	0	0	1	0	0	0	0	3	1	4	0	0	0	1	0	0	26.2849	0	0	0	2	0	0	1	0	0	0	5	0	1	0	0	0	0	122	83	100.1	101	22
1272	0	0	0	1	0	1	0	0	0	1	0	0	0	0	1	0	0	5	0	4	0	0	0	1	0	1	26.1626	0	0	0	10	0	0	0	0	0	1	33	0	0	0	0	0	1	146	66	99.4	75	14
1273	0	0	0	1	0	1	0	0	0	1	0	0	1	0	0	0	0	3	1	1	0	1	0	0	0	0	35.8302	1	0	0	3	0	0	0	1	0	0	15	0	0	0	1	0	0	125	84	101	102	24
1274	0	0	0	1	0	1	0	0	0	1	0	0	0	1	0	0	0	4	1	3	1	0	0	0	0	0	37.6191	1	0	0	4	0	0	0	1	0	0	20	0	0	0	0	1	0	143	80	98.4	74	18
1275	0	0	0	1	0	1	0	0	0	1	0	0	0	0	1	0	0	5	0	1	0	1	0	0	0	0	22.028	0	0	0	7	0	0	0	0	1	0	18	0	0	0	0	1	0	91	68	97.9	102	43
1276	0	0	0	1	0	1	0	0	0	1	0	0	0	1	0	0	0	4	0	4	0	0	0	1	0	0	24.73	0	0	0	10	0	0	0	0	0	1	15	0	0	0	1	0	0	162	53	98.6	60	19
1277	1	0	0	0	0	1	0	0	0	1	0	0	0	1	0	0	0	4	0	2	0	0	1	0	0	0	24.9135	0	0	0	8	0	0	0	0	1	0	30	0	0	0	0	0	1	120	77	97	124	22
1278	0	0	0	1	0	1	0	0	0	1	1	0	0	0	0	0	0	1	1	3	1	0	0	0	0	0	37.0319	1	0	0	2	0	0	1	0	0	0	9	0	0	1	0	0	0	135	70	99.4	107	18
1279	0	0	0	1	0	1	0	0	0	1	0	1	0	0	0	0	0	2	1	2	0	0	1	0	0	0	37.9131	1	0	0	1	0	1	0	0	0	0	8	0	0	1	0	0	0	142	75	99	108	26
1280	0	0	0	1	0	1	0	0	0	1	1	0	0	0	0	0	0	1	1	3	1	0	0	0	0	0	29.2101	0	0	0	1	0	1	0	0	0	0	16	0	0	0	1	0	0	116	83	101	96	18
1281	0	0	1	0	0	1	0	0	0	1	0	0	0	0	1	0	0	5	0	1	0	1	0	0	0	1	26.5615	0	0	0	8	0	0	0	0	1	0	3	0	1	0	0	0	0	134	77	98.1	98	20
1282	0	0	0	1	0	1	0	0	0	1	0	0	0	0	0	0	1	7	0	1	0	1	0	0	0	1	21.3021	0	0	0	7	0	0	0	0	1	0	20	0	0	0	0	1	0	137	81	98.4	156	21
1283	0	0	1	0	0	1	0	0	0	1	0	0	1	0	0	0	0	3	1	3	1	0	0	0	0	0	24.9426	0	0	0	4	0	0	0	1	0	0	14	0	0	0	1	0	0	108	68	99	77	19
1284	0	0	0	1	0	1	0	0	0	1	0	0	1	0	0	0	0	3	1	3	1	0	0	0	0	0	40.7478	1	1	0	4	0	0	0	1	0	0	25	0	0	0	0	1	0	138	83	99.3	87	24
1285	0	0	0	1	0	1	0	0	0	1	0	0	0	1	0	0	0	4	0	4		0	0	1	0	0	20.1411	0	0	0	3	0	0	0	1	0	0	2	0	1	0	0	0	0	124	59	98.2	86	16
1286	0	0	1	0	0	1	0	0	0	1	0	0	0	0	0	1	0	6	0							0	24.8548	0	0	0	9	0	0	0	0	0	1	21	0	0	0	0	1	0	138	75	98.7	78	20
1287	0	1	0	0	0	1	0	0	0	1	1	0	0	0	0	0	0	1	0	1	0	1	0	0	0	0	27.1043	0	0	0	0	1	0	0	0	0	0	0	1	0	0	0	0	0	110	67	97.9	86	14
1288	0	0	1	0	0	1	0	0	0	1	0	1	0	0	0	0	0	2	0	3	1	0	0	0	0	0	31.7651	1	0	0	2	0	0	1	0	0	0	3	0	1	0	0	0	0	168	67	98.8	77	32
1289	1	0	0	0	0	1	0	0	0	1	0	1	0	0	0	0	0	2	1	3	1	0	0	0	0	0	26.6728	0	0	0	2	0	0	1	0	0	0	14	0	0	0	1	0	0	132	85	101	94	22
1290	0	0	0	1	0	1	0	0	0	1	1	0	0	0	0	0	0	1	1	3	1	0	0	0	0	0	24.1562	0	0	0	1	0	1	0	0	0	0	19	0	0	0	0	1	0	137	90	99.8	103	18
1291	0	0	0	1	0	1	0	0	0	1	0	0	0	0	1	0	0	5	0	3	1	0	0	0	0	0	24.6094	0	0	0	5	0	0	0	0	1	0	37	0	0	0	0	0	1	156	79	102	133	22
1292	0	0	1	0	0	1	0	0	0	1	0	1	0	0	0	0	0	2	1	3	1	0	0	0	0	0	24.0569	0	0	0	6	0	0	0	0	1	0	30	0	0	0	0	0	1	100	59	100	104	24
1293	0	0	1	0	0	1	0	0	0	1	0	0	0	1	0	0	0	4	1	4	0	0	0	1	0	0	29.4229	0	0	0	4	0	0	0	1	0	0	10	0	0	1	0	0	0	149	61	98.7	70	20
1294	0	1	0	0	0	1	0	0	0	1	0	0	1	0	0	0	0	3	1	3	1	0	0	0	0	0	33.8499	1	0	0	4	0	0	0	1	0	0	17	0	0	0	1	0	0	147	84	102.9	81	28
1295	0	0	1	0	0	1	0	0	0	1	1	0	0	0	0	0	0	1	1							0	26.105	0	0	0	0	1	0	0	0	0	0	3	0	1	0	0	0	0	123	71	98.6	73	41
1296	1	0	0	0	0	1	0	0	0	1	0	0	0	1	0	0	0	4	1	3	1	0	0	0	0	0	25.9962	0	0	0	3	0	0	0	1	0	0	5	0	1	0	0	0	0	108	68	97.8	104	20
1297	0	1	0	0	0	1	0	0	0	1	1	0	0	0	0	0	0	1	1	3	1	0	0	0	0	0	28.0613	0	0	0	0	1	0	0	0	0	0	0	1	0	0	0	0	0	127	78	100.9	135	20
1298	0	0	0	1	0	1	0	0	0	1	1	0	0	0	0	0	0	1	0	1	0	1	0	0	0	0	45.9658	1	1	0	0	1	0	0	0	0	0	-1	1	0	0	0	0	0	126	86	97	88	18
1299	0	0	1	0	0	1	0	0	0	1	1	0	0	0	0	0	0	1	0	3	1	0	0	0	0	0	36.11	1	0	0	0	1	0	0	0	0	0	-4	1	0	0	0	0	0	135	75	98.3	96	20
1300	0	0	1	0	0	1	0	0	0	1	1	0	0	0	0	0	0	1	0	3	1	0	0	0	0	0	40.8722	1	1	0	0	1	0	0	0	0	0	-4	1	0	0	0	0	0	113	62	97.8	99	30
1301	0	0	1	0	0	1	0	0	0	1	0	0	0	0	1	0	0	5	1	4	0	0	0	1	0	1	19.6831	0	0	0	10	0	0	0	0	0	1	23	0	0	0	0	1	0	133	61	98.6	100	18
1302	0	0	1	0	0	1	0	0	0	1	0	0	0	0	0	1	0	6	1	1	0	1	0	0	0	0	20.3023	0	0	0	9	0	0	0	0	0	1	22	0	0	0	0	1	0	130	72	99.5	70	18
1303	0	0	0	1	0	1	0	0	0	1	0	1	0	0	0	0	0	2	1	3	1	0	0	0	0	0	26.9505	0	0	0	0	1	0	0	0	0	0	5	0	1	0	0	0	0	135	81	102.2	78	29
1304	0	1	0	0	0	1	0	0	0	1	0	0	0	1	0	0	0	4	0	4	0	0	0	1	0	0	31.5963	1	0	0	3	0	0	0	1	0	0	0	1	0	0	0	0	0	134	70	99	95	24
1305	0	0	1	0	0	1	0	0	0	1	0	0	0	0	1	0	0	5	1	1	0	1	0	0	0	1	22.9034	0	0	0	5	0	0	0	0	1	0	11	0	0	0	1	0	0	143	69	98.3	74	17
1306	0	0	1	0	0	1	0	0	0	1	0	0	0	0	0	0	1	7	1	1	0	1	0	0	0	1	21.9547	0	0	0	8	0	0	0	0	1	0	27	0	0	0	0	1	0	118	66	99.2	113	24
1307	0	0	1	0	0	1	0	0	0	1	1	0	0	0	0	0	0	1	0	1	0	1	0	0	0	0	25.1198	0	0	0	3	0	0	0	1	0	0	15	0	0	0	1	0	0	120	74	99	87	22
1308	0	0	1	0	0	1	0	0	0	1	0	0	0	1	0	0	0	4	1	2	0	0	1	0	0	0	27.1374	0	0	0	11	0	0	0	0	0	1	47	0	0	0	0	0	1	118	75	98	90	16
1309	1	0	0	0	0	1	0	0	0	1	1	0	0	0	0	0	0	1	1	3	1	0	0	0	0	0	23.7654	0	0	0	3	0	0	0	1	0	0	25	0	0	0	0	1	0	144	85	100.8	95	22
1310	0	0	1	0	0	1	0	0	0	1	0	0	1	0	0	0	0	3	1	1	0	1	0	0	0	0	23.5898	0	0	0	8	0	0	0	0	1	0	29	0	0	0	0	0	1	114	59	100	102	20
1311	0	0	1	0	0	1	0	0	0	1	0	0	0	1	0	0	0	4	1	5	0	0	0	0	1	1	21.1553	0	0	0	8	0	0	0	0	1	0	17	0	0	0	1	0	0	191	104	97	86	26
1312	0	0	1	0	0	1	0	0	0	1	0	0	1	0	0	0	0	3	1	3	1	0	0	0	0	1	26.5452	0	0	0	5	0	0	0	0	1	0	5	0	1	0	0	0	0	159	79	98.4	60	25
1313	0	0	1	0	0	1	0	0	0	1	0	0	1	0	0	0	0	3	1	3	1	0	0	0	0	0	22.1453	0	0	0	6	0	0	0	0	1	0	20	0	0	0	0	1	0	116	56	102	106	34
1314	1	0	0	0	0	1	0	0	0	1	0	0	0	0	1	0	0	5	1	2	0	0	1	0	0	1	29.6792	0	0	0	4	0	0	0	1	0	0	10	0	0	1	0	0	0	133	69	101.9	104	21
1315	0	0	0	0	1	1	0	0	0	1	1	0	0	0	0	0	0	1	1	3	1	0	0	0	0	0	46.6181	1	1	0	0	1	0	0	0	0	0	0	1	0	0	0	0	0	130	68	100	106	28
1316	0	0	1	0	0	1	0	0	0	1	1	0	0	0	0	0	0	1	0	3	1	0	0	0	0	0	31.3853	1	0	0	0	1	0	0	0	0	0	5	0	1	0	0	0	0	98	57	101.6	82	38
1317	0	0	0	1	0	1	0	0	0	1	1	0	0	0	0	0	0	1	1	3	1	0	0	0	0	0	22.1896	0	0	0	0	1	0	0	0	0	0	5	0	1	0	0	0	0	123	98	99.8	81	16
1318	1	0	0	0	0	1	0	0	0	1	0	0	0	0	0	1	0	6	0	1	0	1	0	0	0	1	29.8504	0	0	0	5	0	0	0	0	1	0	16	0	0	0	1	0	0	147	86	97	47	16
1319	0	0	1	0	0	1	0	0	0	1	1	0	0	0	0	0	0	1	0	3	1	0	0	0	0	0	20.9576	0	0	0	5	0	0	0	0	1	0	14	0	0	0	1	0	0	137	86	102.1	99	15
1320	0	1	0	0	0	1	0	0	0	1	0	0	0	0	1	0	0	5	0	4	0	0	0	1	0	0	24.4978	0	0	0	5	0	0	0	0	1	0	5	0	1	0	0	0	0	155	59	98.3	64	35
1321	0	0	1	0	0	1	0	0	0	1	0	1	0	0	0	0	0	2	1	3	1	0	0	0	0	0	32.4644	1	0	0	1	0	1	0	0	0	0	1	0	1	0	0	0	0	120	82	98.7	116	20
1322	1	0	0	0	0	1	0	0	0	1	0	0	0	0	0	1	0	6	0							0	32.4675	1	0	0	6	0	0	0	0	1	0	5	0	1	0	0	0	0	183	99	101	62	24
1323	0	0	0	1	0	1	0	0	0	1	0	0	1	0	0	0	0	3	1	4	0	0	0	1	0	0					6	0	0	0	0	1	0	15	0	0	0	1	0	0
1324	0	0	1	0	0	1	0	0	0	1	0	1	0	0	0	0	0	2	1	3	1	0	0	0	0	0	44.8399	1	1	0	3	0	0	0	1	0	0	26	0	0	0	0	1	0	138	89	98.5	104	45
1325	1	0	0	0	0	1	0	0	0	1	1	0	0	0	0	0	0	1	0	3	1	0	0	0	0	0	26.4024	0	0	0	5	0	0	0	0	1	0	11	0	0	0	1	0	0	106	64	98.5	77	22
1326	0	0	1	0	0	1	0	0	0	1	0	0	1	0	0	0	0	3	0	4	0	0	0	1	0	0	31.6171	1	0	0	3	0	0	0	1	0	0	5	0	1	0	0	0	0	116	78	98.6	74	20
1327	1	0	0	0	0	1	0	0	0	1	1	0	0	0	0	0	0	1	0	3	1	0	0	0	0	0	30.9044	1	0	0	1	0	1	0	0	0	0	13	0	0	0	1	0	0	121	77	100.8	121	26
1328	0	0	1	0	0	1	0	0	0	1	0	0	0	1	0	0	0	4	1	3	1	0	0	0	0	0	24.7848	0	0	0	6	0	0	0	0	1	0	10	0	0	1	0	0	0	220	97	99.1	84	20
1329	1	0	0	0	0	1	0	0	0	1	0	1	0	0	0	0	0	2	1	3	1	0	0	0	0	0	32.8582	1	0	0	2	0	0	1	0	0	0	-4	1	0	0	0	0	0	102	74	101.1	103	20
1330	0	0	1	0	0	1	0	0	0	1	0	1	0	0	0	0	0	2	0	3	1	0	0	0	0	0	23.9025	0	0	0	4	0	0	0	1	0	0	34	0	0	0	0	0	1	148	76	98.8	96	18
1331	1	0	0	0	0	1	0	0	0	1	0	0	0	1	0	0	0	4	0	4	0	0	0	1	0	0	32.4861	1	0	0	6	0	0	0	0	1	0	5	0	1	0	0	0	0	119	71	101.3	77	20
1332	0	0	0	1	0	1	0	0	0	1	0	1	0	0	0	0	0	2	0	3	1	0	0	0	0	0	26.8751	0	0	0	0	1	0	0	0	0	0	0	1	0	0	0	0	0	114	84	99.5	85	19
1333	0	0	1	0	0	1	0	0	0	1	0	0	1	0	0	0	0	3	0							0	22.1196	0	0	0	3	0	0	0	1	0	0	10	0	0	1	0	0	0	107	76	98.4	119	24
1334	0	0	1	0	0	1	0	0	0	1	0	1	0	0	0	0	0	2	1	3	1	0	0	0	0	0	43.2526	1	1	0	3	0	0	0	1	0	0	31	0	0	0	0	0	1	117	59	100	94	38
1335	0	0	1	0	0	1	0	0	0	1	0	0	0	1	0	0	0	4	0	3	1	0	0	0	0	0	32.4619	1	0	0	9	0	0	0	0	0	1	17	0	0	0	1	0	0	157	72	103	96	24
1336	0	0	1	0	0	1	0	0	0	1	0	0	1	0	0	0	0	3	1	3	1	0	0	0	0	0	29.4029	0	0	0	2	0	0	1	0	0	0	16	0	0	0	1	0	0	132	75	101	113	52
1337	0	0	0	1	0	1	0	0	0	1	0	1	0	0	0	0	0	2	1	3	1	0	0	0	0	0					3	0	0	0	1	0	0	15	0	0	0	1	0	0	134	81	101	83	23
1338	1	0	0	0	0	1	0	0	0	1	0	0	1	0	0	0	0	3	0	2	0	0	1	0	0	0	21.8724	0	0	0	15	0	0	0	0	0	1	42	0	0	0	0	0	1	153	112	97	101	32
1339	0	0	0	0	1	1	0	0	0	1	0	0	0	0	1	0	0	5	0	1	0	1	0	0	0	1	23.8934	0	0	0	9	0	0	0	0	0	1	22	0	0	0	0	1	0	113	84	98.2	77	21
1340	0	0	1	0	0	1	0	0	0	1	1	0	0	0	0	0	0	1	0	3	1	0	0	0	0	0	29.273	0	0	0	0	1	0	0	0	0	0	0	1	0	0	0	0	0	129	76	98.4	71	16
1341	0	0	1	0	0	1	0	0	0	1	1	0	0	0	0	0	0	1	1	3	1	0	0	0	0	0	46.227	1	1	0	1	0	1	0	0	0	0	1	0	1	0	0	0	0	147	80	101.2	84	25
1342	0	0	1	0	0	1	0	0	0	1	1	0	0	0	0	0	0	1	1	3	1					0	31.594	1	0	0	7	0	0	0	0	1	0	-7	1	0	0	0	0	0	131	102	100	92	24
1343	0	0	1	0	0	1	0	0	0	1	0	0	1	0	0	0	0	3	1	4	0	0	0	1	0	0	25.0593	0	0	0	5	0	0	0	0	1	0	15	0	0	0	1	0	0	109	54	98.4	81	8
1344	0	0	1	0	0	1	0	0	0	1	0	0	1	0	0	0	0	3	1	3	1	0	0	0	0	0	22.5922	0	0	0	5	0	0	0	0	1	0	8	0	0	1	0	0	0	224	103	99.1	68	22
1345	0	0	1	0	0	1	0	0	0	1	1	0	0	0	0	0	0	1	0	3	1	0	0	0	0	0	45.3137	1	1	0	1	0	1	0	0	0	0	1	0	1	0	0	0	0	130	68	99.4	97	18
1346	0	1	0	0	0	1	0	0	0	1	1	0	0	0	0	0	0	1	0	3	1	0	0	0	0	0	31.081	1	0	0	0	1	0	0	0	0	0	0	1	0	0	0	0	0	95	63	97.5	89	20
1347	1	0	0	0	0	1	0	0	0	1	0	0	0	0	1	0	0	5	1	4	0	0	0	1	0	0	27.2509	0	0	0	7	0	0	0	0	1	0	22	0	0	0	0	1	0	127	61	102.7	113	24
1348	0	0	1	0	0	1	0	0	0	1	0	0	0	1	0	0	0	4	1	3	1	0	0	0	0	0	34.0797	1	0	0	8	0	0	0	0	1	0	31	0	0	0	0	0	1	144	54	96.4	115	20
1349	0	0	1	0	0	1	0	0	0	1	0	1	0	0	0	0	0	2	1	3	1	0	0	0	0	0	27.4145	0	0	0	1	0	1	0	0	0	0	0	1	0	0	0	0	0	175	116	100	113	25
1350	1	0	0	0	0	1	0	0	0	1	0	1	0	0	0	0	0	2	1	5	0	0	0	0	1	0	33.8123	1	0	0	2	0	0	1	0	0	0	3	0	1	0	0	0	0	180	109	101	112	22
1351	1	0	0	0	0	1	0	0	0	1	1	0	0	0	0	0	0	1	0	3	1	0	0	0	0	0	30.2351	1	0	0	1	0	1	0	0	0	0	1	0	1	0	0	0	0	115	71	99.2	100	22
1352	0	0	0	0	1	1	0	0	0	1	0	0	0	0	1	0	0	5	1	3	1	0	0	0	0	0	25.3444	0	0	0	6	0	0	0	0	1	0	20	0	0	0	0	1	0	121	59	98	64	22
1353	0	0	0	1	0	1	0	0	0	1	1	0	0	0	0	0	0	1	1	3	1	0	0	0	0	0	28.3412	0	0	0	0	1	0	0	0	0	0	5	0	1	0	0	0	0	141	66	95.4	118	33
1354	0	0	1	0	0	1	0	0	0	1	0	1	0	0	0	0	0	2	1	3	1	0	0	0	0	0	27.2569	0	0	0	2	0	0	1	0	0	0	10	0	0	1	0	0	0	134	94	97.8	101	20
1355	0	0	1	0	0	1	0	0	0	1	1	0	0	0	0	0	0	1	1	3	1	0	0	0	0	0	29.0698	0	0	0	0	1	0	0	0	0	0	-2	1	0	0	0	0	0	131	83	100	119	24
1356	0	0	1	0	0	1	0	0	0	1	0	1	0	0	0	0	0	2	1	3	1	0	0	0	0	0	26.4214	0	0	0	4	0	0	0	1	0	0	15	0	0	0	1	0	0	121	72	97.3	54	18
1357	1	0	0	0	0	1	0	0	0	1	0	0	0	1	0	0	0	4	0	3	1	0	0	0	0	0					7	0	0	0	0	1	0	6	0	0	1	0	0	0	149	70	98.6	82	16
1358	0	1	0	0	0	1	0	0	0	1	1	0	0	0	0	0	0	1	0	3	1	0	0	0	0	0	27.0367	0	0	0	3	0	0	0	1	0	0	25	0	0	0	0	1	0	88	74	101.3	107	14
1359	0	0	0	1	0	1	0	0	0	1	0	0	0	0	0	1	0	6	0	5	0	0	0	0	1	0					8	0	0	0	0	1	0	9	0	0	1	0	0	0	105	60	97.3	85	26
1360	0	0	1	0	0	1	0	0	0	1	0	0	1	0	0	0	0	3	1	2	0	0	1	0	0	1	20.3244	0	0	0	16	0	0	0	0	0	1	28	0	0	0	0	0	1	121	57	100	82	18
1361	0	1	0	0	0	1	0	0	0	1	0	0	1	0	0	0	0	3	1	4	0	0	0	1	0	0	25.4258	0	0	0	10	0	0	0	0	0	1	31	0	0	0	0	0	1	118	72	99	108	18
1362	0	1	0	0	0	1	0	0	0	1	0	0	1	0	0	0	0	3	0	3	1	0	0	0	0	0	27.25	0	0	0	6	0	0	0	0	1	0	7	0	0	1	0	0	0	113	72	101.6	109	17
1363	1	0	0	0	0	1	0	0	0	1	1	0	0	0	0	0	0	1	0	3	1	0	0	0	0	0	42.1121	1	1	0	0	1	0	0	0	0	0	0	1	0	0	0	0	0	137	80	101	120	20
1364	1	0	0	0	0	1	0	0	0	1	0	0	0	0	0	0	1	7	1	1	0	1	0	0	0	1	14.5893	0	0	1	7	0	0	0	0	1	0	26	0	0	0	0	1	0	117	65	98.4	98	16
1365	1	0	0	0	0	1	0	0	0	1	1	0	0	0	0	0	0	1	0	3	1	0	0	0	0	0	44.1196	1	1	0	0	1	0	0	0	0	0	-4	1	0	0	0	0	0	125	77	100.4	74	22
1366	0	0	1	0	0	1	0	0	0	1	1	0	0	0	0	0	0	1	1	3	1	0	0	0	0	0	26.9189	0	0	0	0	1	0	0	0	0	0	-7	1	0	0	0	0	0	129	75	102.9	125	20
1367	0	0	1	0	0	1	0	0	0	1	0	1	0	0	0	0	0	2	1	3	1	0	0	0	0	0	24.977	0	0	0	4	0	0	0	1	0	0	12	0	0	0	1	0	0	75	51	98	83	20
1368	1	0	0	0	0	1	0	0	0	1	1	0	0	0	0	0	0	1	0	3	1	0	0	0	0	0	29.278	0	0	0	0	1	0	0	0	0	0	0	1	0	0	0	0	0	146	105	102	114	20
1369	1	0	0	0	0	1	0	0	0	1	0	1	0	0	0	0	0	2	1	3	1	0	0	0	0	0	27.8242	0	0	0	1	0	1	0	0	0	0	13	0	0	0	1	0	0	123	71	98.2	93	18
1370	1	0	0	0	0	1	0	0	0	1	1	0	0	0	0	0	0	1	0	3	1	0	0	0	0	0	26.9288	0	0	0	0	1	0	0	0	0	0	0	1	0	0	0	0	0	111	58	97.5	117	41
1371	1	0	0	0	0	1	0	0	0	1	0	1	0	0	0	0	0	2	0	3	1	0	0	0	0	0	31.2245	1	0	0	0	1	0	0	0	0	0	5	0	1	0	0	0	0	90	81	98.2	118	21
1372	0	0	0	1	0	1	0	0	0	1	0	1	0	0	0	0	0	2	0	3	1	0	0	0	0	0	33.5938	1	0	0	3	0	0	0	1	0	0	20	0	0	0	0	1	0	128	75	100	130	28
1373	0	0	1	0	0	1	0	0	0	1	1	0	0	0	0	0	0	1	0	3	1	0	0	0	0	0	33.9065	1	0	0	0	1	0	0	0	0	0	0	1	0	0	0	0	0	131	70	98.3	89	18
1374	0	0	0	0	1	1	0	0	0	1	0	0	1	0	0	0	0	3	0	2	0	0	1	0	0	0	33.8383	1	0	0	4	0	0	0	1	0	0	2	0	1	0	0	0	0	154	85	100	103	28
1375	1	0	0	0	0	1	0	0	0	1	0	0	0	0	1	0	0	5	1	2	0	0	1	0	0	0	29.7578	0	0	0	8	0	0	0	0	1	0	29	0	0	0	0	0	1	157	80	100	98	28
1376	0	0	1	0	0	1	0	0	0	1	0	0	1	0	0	0	0	3	0	3	1	0	0	0	0	0	17.7783	0	0	1	7	0	0	0	0	1	0	17	0	0	0	1	0	0	125	96	98.3	43	16
1377	0	0	1	0	0	1	0	0	0	1	0	1	0	0	0	0	0	2	1	3	1	0	0	0	0	0	33.2569	1	0	0	2	0	0	1	0	0	0	6	0	0	1	0	0	0	135	84	98.1	105	22
1378	0	0	0	1	0	1	0	0	0	1	1	0	0	0	0	0	0	1	0	4	0	0	0	1	0	0	30.1194	1	0	0	1	0	1	0	0	0	0	-2	1	0	0	0	0	0	108	86	100	106	19
1379	0	0	1	0	0	1	0	0	0	1	1	0	0	0	0	0	0	1	0	3	1	0	0	0	0	0	26.8386	0	0	0	1	0	1	0	0	0	0	3	0	1	0	0	0	0	123	75	100	128	25
1380	1	0	0	0	0	1	0	0	0	1	0	0	0	1	0	0	0	4	0	2	0	0	1	0	0	0	34.9616	1	0	0	11	0	0	0	0	0	1	38	0	0	0	0	0	1	116	81	97.7	82	20
1381	0	0	0	1	0	1	0	0	0	1	0	0	1	0	0	0	0	3	0	5	0	0	0	0	1	0	31.1059	1	0	0	1	0	1	0	0	0	0	-4	1	0	0	0	0	0	112	94	98	61	42
1382	0	0	1	0	0	1	0	0	0	1	0	0	1	0	0	0	0	3	0	1	0	1	0	0	0	0	37.2615	1	0	0	2	0	0	1	0	0	0	0	1	0	0	0	0	0	118	75	100	108	20
1383	0	0	1	0	0	1	0	0	0	1	1	0	0	0	0	0	0	1	0	3	1	0	0	0	0	0	42.0361	1	1	0	0	1	0	0	0	0	0	-4	1	0	0	0	0	0	99	66	98.1	93	16
1384	0	0	1	0	0	1	0	0	0	1	0	0	0	1	0	0	0	4	1	4	0	0	0	1	0	0	20.4571	0	0	0	6	0	0	0	0	1	0	28	0	0	0	0	0	1	132	65	99.2	101	24
1385	1	0	0	0	0	1	0	0	0	1	0	0	1	0	0	0	0	3	1	3	1	0	0	0	0	0	25.0399	0	0	0	2	0	0	1	0	0	0	9	0	0	1	0	0	0	125	71	98.8	79	30
1386	1	0	0	0	0	1	0	0	0	1	0	1	0	0	0	0	0	2	1	3	1	0	0	0	0	0	32.4219	1	0	0	0	1	0	0	0	0	0	11	0	0	0	1	0	0	136	89	99	98	22
1387	0	0	1	0	0	1	0	0	0	1	0	0	0	0	0	1	0	6	0	1	0	1	0	0	0	1	27.4697	0	0	0	9	0	0	0	0	0	1	23	0	0	0	0	1	0	132	58	98.3	50	28
1388	0	0	1	0	0	1	0	0	0	1	0	0	0	0	0	0	1	7	1	1	0	1	0	0	0	1	35.1177	1	0	0	8	0	0	0	0	1	0	22	0	0	0	0	1	0	109	95	98.2	78	20
1389	0	0	1	0	0	1	0	0	0	1	0	1	0	0	0	0	0	2	1	3	1	0	0	0	0	0	25.9563	0	0	0	0	1	0	0	0	0	0	3	0	1	0	0	0	0	110	73	102.3	98	39
1390	0	0	0	0	1	1	0	0	0	1	0	1	0	0	0	0	0	2	1	4	0	0	0	1	0	0	31.6158	1	0	0	0	1	0	0	0	0	0	1	0	1	0	0	0	0	121	75	99	87	24
1391	0	0	1	0	0	1	0	0	0	1	0	0	0	1	0	0	0	4	0	3	1	0	0	0	0	0	30.2094	1	0	0	4	0	0	0	1	0	0	0	1	0	0	0	0	0	152	59	99	87	28
1392	0	0	1	0	0	1	0	0	0	1	0	0	1	0	0	0	0	3	1	3	1	0	0	0	0	0	24.5151	0	0	0	1	0	1	0	0	0	0	0	1	0	0	0	0	0	114	70	98.7	64	22
1393	1	0	0	0	0	1	0	0	0	1	0	1	0	0	0	0	0	2	1	3	1	0	0	0	0	0	29.4321	0	0	0	4	0	0	0	1	0	0	33	0	0	0	0	0	1	160	83	97	97	20
1394	0	0	0	1	0	1	0	0	0	1	1	0	0	0	0	0	0	1	0	1	0	1	0	0	0	0					2	0	0	1	0	0	0	4	0	1	0	0	0	0	132	91	101	105	24
1395	0	0	1	0	0	1	0	0	0	1	1	0	0	0	0	0	0	1	0	3	1	0	0	0	0	0	27.969	0	0	0	0	1	0	0	0	0	0	8	0	0	1	0	0	0	100	66	98	107	30
1396	0	0	1	0	0	1	0	0	0	1	1	0	0	0	0	0	0	1	1	3	1	0	0	0	0	0	28.7085	0	0	0	0	1	0	0	0	0	0	0	1	0	0	0	0	0	99	71	98.9	103	43
1397	1	0	0	0	0	1	0	0	0	1	1	0	0	0	0	0	0	1	0	3	1	0	0	0	0	0	29.3199	0	0	0	0	1	0	0	0	0	0	0	1	0	0	0	0	0	114	66	99	120	32
1398	0	0	1	0	0	1	0	0	0	1	0	0	0	0	1	0	0	5	0	3	1	0	0	0	0	0	32.8645	1	0	0	5	0	0	0	0	1	0	13	0	0	0	1	0	0	133	65	97.9	98	18
1399	0	0	0	1	0	1	0	0	0	1	0	0	0	0	1	0	0	5	0	4	0	0	0	1	0	0	22.5069	0	0	0	4	0	0	0	1	0	0	9	0	0	1	0	0	0	127	67	101	95	16
1400	0	0	1	0	0	1	0	0	0	1	0	0	0	1	0	0	0	4	1	3	1	0	0	0	0	0	30.0781	1	0	0	4	0	0	0	1	0	0	8	0	0	1	0	0	0	133	69	100	96	26
1401	0	0	1	0	0	1	0	0	0	1	0	1	0	0	0	0	0	2	1	3	1	0	0	0	0	0	23.0469	0	0	0	2	0	0	1	0	0	0	5	0	1	0	0	0	0	148	75	99	105	22
1402	1	0	0	0	0	1	0	0	0	1	0	1	0	0	0	0	0	2	1	3	1	0	0	0	0	0	29.2407	0	0	0	1	0	1	0	0	0	0	5	0	1	0	0	0	0	135	79	99.9	120	24
1403	0	0	1	0	0	1	0	0	0	1	1	0	0	0	0	0	0	1	1	3	1	0	0	0	0	0	28.5725	0	0	0	3	0	0	0	1	0	0	27	0	0	0	0	1	0	72	54	101.1	99	23
1404	0	0	1	0	0	1	0	0	0	1	0	0	0	0	0	1	0	6	0	1	0	1	0	0	0	1	30.0605	1	0	0	5	0	0	0	0	1	0	10	0	0	1	0	0	0	134	73	99.9	83	29
1405	0	0	1	0	0	1	0	0	0	1	0	0	0	0	0	0	1	7	0	1	0	1	0	0	0	1					11	0	0	0	0	0	1	28	0	0	0	0	0	1	119	63	97.2	63	24
1406	0	0	1	0	0	1	0	0	0	1	0	0	0	0	0	1	0	6	1	1	0	1	0	0	0	1	17.3948	0	0	1	8	0	0	0	0	1	0	32	0	0	0	0	0	1	155	70	98.1	59	28
1407	0	0	1	0	0	1	0	0	0	1	0	0	0	1	0	0	0	4	0	3	1	0	0	0	0	1	26.8926	0	0	0	7	0	0	0	0	1	0	5	0	1	0	0	0	0	112	78	98.4	107	18
1408	1	0	0	0	0	1	0	0	0	1	0	0	1	0	0	0	0	3	1	3	1	0	0	0	0	0	29.3055	0	0	0	7	0	0	0	0	1	0	45	0	0	0	0	0	1	149	90	102.4	75	28
1409	0	0	1	0	0	1	0	0	0	1	0	0	0	0	1	0	0	5	1	1	0	1	0	0	0	1	21.4229	0	0	0	8	0	0	0	0	1	0	21	0	0	0	0	1	0	89	74	100.7	97	28
1410	0	0	1	0	0	1	0	0	0	1	0	1	0	0	0	0	0	2	0	3	1	0	0	0	0	0	25.3851	0	0	0	2	0	0	1	0	0	0	3	0	1	0	0	0	0	102	54	98.1	95	32
1411	0	0	1	0	0	1	0	0	0	1	1	0	0	0	0	0	0	1	1	3	1	0	0	0	0	0	27.2817	0	0	0	0	1	0	0	0	0	0	10	0	0	1	0	0	0	134	83	105	149	42
1412	0	0	0	0	1	1	0	0	0	1	0	1	0	0	0	0	0	2	0	3	1	0	0	0	0	0	27.7177	0	0	0	1	0	1	0	0	0	0	3	0	1	0	0	0	0	136	89	99	118	22
1413	0	1	0	0	0	1	0	0	0	1	1	0	0	0	0	0	0	1	0	3	1	0	0	0	0	0					0	1	0	0	0	0	0	5	0	1	0	0	0	0	120	64	98.7	100	14
1414	0	0	1	0	0	1	0	0	0	1	0	0	1	0	0	0	0	3	0	3	1	0	0	0	0	0	27.3198	0	0	0	4	0	0	0	1	0	0	5	0	1	0	0	0	0	121	79	99.8	103	21
1415	0	0	1	0	0	1	0	0	0	1	1	0	0	0	0	0	0	1	0	3	1	0	0	0	0	0	22.7955	0	0	0	1	0	1	0	0	0	0	5	0	1	0	0	0	0	109	77	97.5	145	28
1416	0	0	1	0	0	1	0	0	0	1	0	1	0	0	0	0	0	2	1	3	1	0	0	0	0	0	27.6252	0	0	0	0	1	0	0	0	0	0	0	1	0	0	0	0	0	126	84	102.2	90	24
1417	1	0	0	0	0	1	0	0	0	1	0	0	0	1	0	0	0	4	1	4	0	0	0	1	0	0	42.2654	1	1	0	11	0	0	0	0	0	1	34	0	0	0	0	0	1	168	83	98	74	22
1418	0	0	1	0	0	1	0	0	0	1	1	0	0	0	0	0	0	1	0	3	1	0	0	0	0	0	24.2964	0	0	0	0	1	0	0	0	0	0	0	1	0	0	0	0	0	173	64	99	79	18
1419	0	0	0	1	0	1	0	0	0	1	0	1	0	0	0	0	0	2	1	5	0	0	0	0	1	0	28.3266	0	0	0	1	0	1	0	0	0	0	10	0	0	1	0	0	0	147	91	99	95	28
1420	0	0	1	0	0	1	0	0	0	1	0	0	1	0	0	0	0	3	1	5	0	0	0	0	1	0	22.2041	0	0	0	3	0	0	0	1	0	0	8	0	0	1	0	0	0	146	79	102	124	29
1421	0	0	0	1	0	1	0	0	0	1	0	0	1	0	0	0	0	3	1	3	1	0	0	0	0	0	20.3961	0	0	0	3	0	0	0	1	0	0	0	1	0	0	0	0	0	104	87	99	78	18
1422	0	0	1	0	0	1	0	0	0	1	0	1	0	0	0	0	0	2	0	3	1	0	0	0	0	0					0	1	0	0	0	0	0	3	0	1	0	0	0	0	105	71	98	107	18
1423	0	0	0	1	0	1	0	0	0	1	0	0	1	0	0	0	0	3	1	2	0	0	1	0	0	0	29.4522	0	0	0	4	0	0	0	1	0	0	9	0	0	1	0	0	0	141	77	103.3	66	22
1424	0	0	1	0	0	1	0	0	0	1	1	0	0	0	0	0	0	1	0	3	1	0	0	0	0	0	49.5627	1	1	0	0	1	0	0	0	0	0	-4	1	0	0	0	0	0	146	79	97.7	95	24
1425	0	0	1	0	0	1	0	0	0	1	1	0	0	0	0	0	0	1	1	4	0	0	0	1	0	1	18.2766	0	0	0	2	0	0	1	0	0	0	15	0	0	0	1	0	0	101	60	101.3	82	12
1426	0	1	0	0	0	1	0	0	0	1	1	0	0	0	0	0	0	1	0	3	1	0	0	0	0	0					0	1	0	0	0	0	0	0	1	0	0	0	0	0	118	71	98	103	48
1427	0	1	0	0	0	1	0	0	0	1	1	0	0	0	0	0	0	1	0	3	1	0	0	0	0	0	35.4402	1	0	0	1	0	1	0	0	0	0	14	0	0	0	1	0	0	116	67	99.8	125	18
1428	0	0	0	0	1	1	0	0	0	1	0	0	0	0	1	0	0	5	1	2	0	0	1	0	0	0	33.4428	1	0	0	11	0	0	0	0	0	1	28	0	0	0	0	0	1	139	60	102.3	99	22
1429	1	0	0	0	0	1	0	0	0	1	0	0	1	0	0	0	0	3	1	5	0	0	0	0	1	0	23.7654	0	0	0	4	0	0	0	1	0	0	5	0	1	0	0	0	0	115	78	98	107	20
1430	1	0	0	0	0	1	0	0	0	1	1	0	0	0	0	0	0	1	1	2	0	0	1	0	0	0	31.9715	1	0	0	0	1	0	0	0	0	0	0	1	0	0	0	0	0	130	84	94	107	20
1431	0	0	0	1	0	1	0	0	0	1	1	0	0	0	0	0	0	1	1	3	1	0	0	0	0	0	44.9219	1	1	0	1	0	1	0	0	0	0	8	0	0	1	0	0	0	155	94	102	133	15
1432	0	0	1	0	0	1	0	0	0	1	1	0	0	0	0	0	0	1	0	5	0	0	0	0	1	0	34.3399	1	0	0	2	0	0	1	0	0	0	2	0	1	0	0	0	0	142	85	97.5	84	18
1433	1	0	0	0	0	1	0	0	0	1	0	0	0	0	1	0	0	5	1	3	1	0	0	0	0	0	27.4434	0	0	0	7	0	0	0	0	1	0	19	0	0	0	0	1	0	176	70	99	83	26
1434	1	0	0	0	0	1	0	0	0	1	1	0	0	0	0	0	0	1	1	3	1	0	0	0	0	0	30.0215	1	0	0	0	1	0	0	0	0	0	-4	1	0	0	0	0	0	113	79	98.9	86	18
1435	0	0	0	0	1	1	0	0	0	1	0	0	0	1	0	0	0	4	1	2	0	0	1	0	0	0	23.4082	0	0	0	10	0	0	0	0	0	1	22	0	0	0	0	1	0	158	113	98	96	40
1436	1	0	0	0	0	1	0	0	0	1	0	0	0	0	0	1	0	6	0	1	0	1	0	0	0	1	25.5205	0	0	0	10	0	0	0	0	0	1	34	0	0	0	0	0	1	129	65	98	101	44
1437	0	0	0	0	1	1	0	0	0	1	0	1	0	0	0	0	0	2	0	2	0	0	1	0	0	0	37.8772	1	0	0	3	0	0	0	1	0	0	15	0	0	0	1	0	0	140	81	98	117	24
1438	0	0	1	0	0	1	0	0	0	1	1	0	0	0	0	0	0	1	0	3	1	0	0	0	0	0	47.4773	1	1	0	1	0	1	0	0	0	0	7	0	0	1	0	0	0	122	74	98	113	26
1439	0	0	1	0	0	1	0	0	0	1	1	0	0	0	0	0	0	1	1	3	1	0	0	0	0	0	24.6764	0	0	0	3	0	0	0	1	0	0	23	0	0	0	0	1	0	127	75	98.7	91	16
1440	0	0	1	0	0	1	0	0	0	1	0	0	0	1	0	0	0	4	0	3	1	0	0	0	0	0	30.2222	1	0	0	3	0	0	0	1	0	0	21	0	0	0	0	1	0	161	85	99	125	32
1441	0	0	0	0	1	1	0	0	0	1	0	0	0	1	0	0	0	4	1	3	1	0	0	0	0	0	24.135	0	0	0	9	0	0	0	0	0	1	37	0	0	0	0	0	1	129	75	101	114	18
1442	1	0	0	0	0	1	0	0	0	1	0	0	0	0	0	1	0	6	0	1	0	1	0	0	0	1	18.5529	0	0	0	5	0	0	0	0	1	0	5	0	1	0	0	0	0	143	69	102	81	20
1443	0	0	1	0	0	1	0	0	0	1	1	0	0	0	0	0	0	1	1	3	1	0	0	0	0	0	29.2425	0	0	0	2	0	0	1	0	0	0	8	0	0	1	0	0	0	119	66	100.4	96	15
1444	0	0	1	0	0	1	0	0	0	1	0	0	0	1	0	0	0	4	0	1	0	1	0	0	0	1	31.9559	1	0	0	9	0	0	0	0	0	1	21	0	0	0	0	1	0	139	69	100	122	26
1445	0	0	0	1	0	1	0	0	0	1	0	0	0	0	1	0	0	5	0	1	0	1	0	0	0	1	21.8944	0	0	0	7	0	0	0	0	1	0	16	0	0	0	1	0	0	111	102	97.8	67	18
1446	0	0	1	0	0	1	0	0	0	1	1	0	0	0	0	0	0	1	0	3	1	0	0	0	0	0	35.4824	1	0	0	0	1	0	0	0	0	0	11	0	0	0	1	0	0	133	63	97.9	88	20
1447	0	0	0	0	1	1	0	0	0	1	0	1	0	0	0	0	0	2	0	3	1	0	0	0	0	0	28.5375	0	0	0	2	0	0	1	0	0	0	12	0	0	0	1	0	0	142	79	101	105	22
1448	0	1	0	0	0	1	0	0	0	1	0	1	0	0	0	0	0	2	1	5	0	0	0	0	1	0	33.1608	1	0	0	1	0	1	0	0	0	0	8	0	0	1	0	0	0	122	60	99.3	92	18
1449	0	0	0	0	1	1	0	0	0	1	0	0	1	0	0	0	0	3	1	4	0	0	0	1	0	0	24.4518	0	0	0	4	0	0	0	1	0	0	13	0	0	0	1	0	0	146	78	99	81	23
1450	0	0	0	0	1	1	0	0	0	1	0	0	1	0	0	0	0	3	1	2	0	0	1	0	0	0	33.2751	1	0	0	3	0	0	0	1	0	0	-4	1	0	0	0	0	0	143	79	103.1	87	20
1451	1	0	0	0	0	1	0	0	0	1	0	0	0	0	1	0	0	5	0	2	0	0	1	0	0	1	24.0875	0	0	0	9	0	0	0	0	0	1	30	0	0	0	0	0	1	152	75	100.4	98	30
1452	0	1	0	0	0	1	0	0	0	1	1	0	0	0	0	0	0	1	0	3	1	0	0	0	0	0	34.3274	1	0	0	0	1	0	0	0	0	0	2	0	1	0	0	0	0	110	74	99.1	126	30
1453	1	0	0	0	0	1	0	0	0	1	0	0	1	0	0	0	0	3	1	3	1	0	0	0	0	0	28.5041	0	0	0	7	0	0	0	0	1	0	31	0	0	0	0	0	1	125	62	103	88	20
1454	0	0	1	0	0	1	0	0	0	1	1	0	0	0	0	0	0	1	0	3	1	0	0	0	0	0	39.6495	1	0	0	1	0	1	0	0	0	0	-4	1	0	0	0	0	0	133	56	99.7	85	29
1455	0	0	1	0	0	1	0	0	0	1	0	0	0	1	0	0	0	4	0	3	1	0	0	0	0	0	38.3339	1	0	0	3	0	0	0	1	0	0	6	0	0	1	0	0	0	144	54	100.3	65	30
1456	0	0	1	0	0	1	0	0	0	1	0	0	0	0	0	0	1	7	0	1	0	1	0	0	0	1	15.0155	0	0	1	6	0	0	0	0	1	0	27	0	0	0	0	1	0	114	60	97.9	106	16
1457	0	1	0	0	0	1	0	0	0	1	0	0	1	0	0	0	0	3	1	5	0	0	0	0	1	0	27.6578	0	0	0	6	0	0	0	0	1	0	10	0	0	1	0	0	0	144	75	100	125	22
1458	1	0	0	0	0	1	0	0	0	1	0	0	1	0	0	0	0	3	0	2	0	0	1	0	0	0	22.1262	0	0	0	6	0	0	0	0	1	0	22	0	0	0	0	1	0	106	90	97.5	86	20
1459	0	0	1	0	0	1	0	0	0	1	1	0	0	0	0	0	0	1	1	3	1	0	0	0	0	0	28.1752	0	0	0	0	1	0	0	0	0	0	0	1	0	0	0	0	0	110	66	98.9	79	18
1460	0	0	1	0	0	1	0	0	0	1	0	0	1	0	0	0	0	3	1	3	1					0	29.0409	0	0	0	2	0	0	1	0	0	0	1	0	1	0	0	0	0	125	73	98.1	105	28
1461	0	0	0	0	1	1	0	0	0	1	0	0	1	0	0	0	0	3	0	2	0	0	1	0	0	0	24.5968	0	0	0	2	0	0	1	0	0	0	10	0	0	1	0	0	0	131	85	103	123	18
1462	1	0	0	0	0	1	0	0	0	1	0	0	1	0	0	0	0	3	0	3	1	0	0	0	0	0	37.7315	1	0	0	1	0	1	0	0	0	0	4	0	1	0	0	0	0	133	93	98.8	72	25
1463	0	0	1	0	0	1	0	0	0	1	0	0	0	1	0	0	0	4	0	2	0	0	1	0	0	1	23.0062	0	0	0	14	0	0	0	0	0	1	30	0	0	0	0	0	1	135	63	97.8	66	17
1464	0	0	1	0	0	1	0	0	0	1	0	0	0	1	0	0	0	4	0	4	0	0	0	1	0	0	35.1275	1	0	0	6	0	0	0	0	1	0	-1	1	0	0	0	0	0	173	80	96.7	98	17
1465	0	0	1	0	0	1	0	0	0	1	0	0	0	0	0	1	0	6	1	1	0	1	0	0	0	1	26.8979	0	0	0	5	0	0	0	0	1	0	6	0	0	1	0	0	0	125	61	101.3	49	35
1466	0	0	0	1	0	1	0	0	0	1	0	0	0	0	1	0	0	5	0	1	0	1	0	0	0	1	25.5669	0	0	0	6	0	0	0	0	1	0	17	0	0	0	1	0	0	107	77	98.8	79	32
1467	0	1	0	0	0	1	0	0	0	1	0	0	0	0	1	0	0	5	0	1	0	1	0	0	0	0					14	0	0	0	0	0	1	37	0	0	0	0	0	1	109	59	99.6	91	24
1468	0	1	0	0	0	1	0	0	0	1	1	0	0	0	0	0	0	1	1	3	1	0	0	0	0	0	39.1095	1	0	0	0	1	0	0	0	0	0	-4	1	0	0	0	0	0	131	84	100.7	108	22
1469	0	0	1	0	0	1	0	0	0	1	0	0	0	1	0	0	0	4	1	4	0	0	0	1	0	0	34.7372	1	0	0	4	0	0	0	1	0	0	8	0	0	1	0	0	0	163	78	98.2	88	12
1470	0	0	0	1	0	1	0	0	0	1	0	0	1	0	0	0	0	3	1	1	0	1	0	0	0	0	27.2305	0	0	0	2	0	0	1	0	0	0	0	1	0	0	0	0	0	117	81	98.3	82	24
1471	0	0	1	0	0	1	0	0	0	1	0	1	0	0	0	0	0	2	1	3	1	0	0	0	0	0	26.0499	0	0	0	2	0	0	1	0	0	0	5	0	1	0	0	0	0	104	62	98	79	18
1472	0	0	0	0	1	1	0	0	0	1	1	0	0	0	0	0	0	1	0	1	0	1	0	0	0	0	51.7257	1	1	0	1	0	1	0	0	0	0	7	0	0	1	0	0	0	128	76	98.9	86	22
1473	0	0	1	0	0	1	0	0	0	1	0	0	0	0	0	1	0	6	1	1	0	1	0	0	0	1	22.4059	0	0	0	9	0	0	0	0	0	1	24	0	0	0	0	1	0	183	84	101	75	26
1474	1	0	0	0	0	1	0	0	0	1	0	0	0	0	1	0	0	5	0	2	0	0	1	0	0	0					12	0	0	0	0	0	1	22	0	0	0	0	1	0	145	36	97.7	83	20
1475	0	0	1	0	0	1	0	0	0	1	0	0	0	1	0	0	0	4	0	1	0	1	0	0	0	0	24.7676	0	0	0	15	0	0	0	0	0	1	43	0	0	0	0	0	1	128	96	98	93	18
1476	0	0	1	0	0	1	0	0	0	1	0	0	0	0	1	0	0	5	1	1	0	1	0	0	0	1	21.749	0	0	0	11	0	0	0	0	0	1	31	0	0	0	0	0	1	141	64	97.2	71	20
1477	1	0	0	0	0	1	0	0	0	1	1	0	0	0	0	0	0	1	0	3	1	0	0	0	0	0	33.7325	1	0	0	0	1	0	0	0	0	0	9	0	0	1	0	0	0	98	66	98.6	102	22
1478	0	0	1	0	0	1	0	0	0	1	0	1	0	0	0	0	0	2	0	4	0	0	0	1	0	0	20.4911	0	0	0	2	0	0	1	0	0	0	0	1	0	0	0	0	0	144	67	98.1	63	45
1479	1	0	0	0	0	1	0	0	0	1	1	0	0	0	0	0	0	1	0	2	0	0	1	0	0	0	43.3673	1	1	0	0	1	0	0	0	0	0	2	0	1	0	0	0	0	118	77	98.4	81	18
1480	0	0	1	0	0	1	0	0	0	1	0	1	0	0	0	0	0	2	1	3	1	0	0	0	0	0	39.1263	1	0	0	3	0	0	0	1	0	0	17	0	0	0	1	0	0	126	65	98.1	61	25
1481	1	0	0	0	0	1	0	0	0	1	0	1	0	0	0	0	0	2	0	3	1	0	0	0	0	0	29.3272	0	0	0	2	0	0	1	0	0	0	1	0	1	0	0	0	0	112	82	102	96	20
1482	0	0	1	0	0	1	0	0	0	1	0	1	0	0	0	0	0	2	1	3	1	0	0	0	0	0	27.9774	0	0	0	2	0	0	1	0	0	0	15	0	0	0	1	0	0	107	56	98.8	83	62
1483	0	0	0	1	0	1	0	0	0	1	0	1	0	0	0	0	0	2	0	2	0	0	1	0	0	0	33.6944	1	0	0	1	0	1	0	0	0	0	4	0	1	0	0	0	0	160	106	99.6	81	18
1484	0	0	1	0	0	1	0	0	0	1	1	0	0	0	0	0	0	1	0	3	1	0	0	0	0	0	37.129	1	0	0	1	0	1	0	0	0	0	2	0	1	0	0	0	0	110	74	98.1	73	18
1485	0	0	1	0	0	1	0	0	0	1	0	0	0	0	1	0	0	5	1	4	0	0	0	1	0	0					5	0	0	0	0	1	0	11	0	0	0	1	0	0	147	67	99	80	18
1486	0	0	1	0	0	1	0	0	0	1	0	0	0	1	0	0	0	4	0	3	1	0	0	0	0	0	35.8919	1	0	0	3	0	0	0	1	0	0	5	0	1	0	0	0	0	143	55	98.2	75	24
1487	0	1	0	0	0	1	0	0	0	1	1	0	0	0	0	0	0	1	1	3	1	0	0	0	0	0	41.0362	1	1	0	0	1	0	0	0	0	0	0	1	0	0	0	0	0	129	88	99.3	90	28
1488	0	0	0	1	0	1	0	0	0	1	1	0	0	0	0	0	0	1	1	3	1	0	0	0	0	0	34.8657	1	0	0	0	1	0	0	0	0	0	0	1	0	0	0	0	0	135	86	102	85	20
1489	1	0	0	0	0	1	0	0	0	1	1	0	0	0	0	0	0	1	1	3	1	0	0	0	0	0	23.2799	0	0	0	0	1	0	0	0	0	0	5	0	1	0	0	0	0	105	69	97.8	81	18
1490	0	0	1	0	0	1	0	0	0	1	1	0	0	0	0	0	0	1	0	3	1					0	29.4539	0	0	0	0	1	0	0	0	0	0	0	1	0	0	0	0	0	139	84	99.2	125	18
1491	0	0	0	1	0	1	0	0	0	1	0	0	1	0	0	0	0	3	1	2	0	0	1	0	0	0	15.3967	0	0	1	9	0	0	0	0	0	1	33	0	0	0	0	0	1	123	84	97	76	25
1492	0	0	1	0	0	1	0	0	0	1	0	1	0	0	0	0	0	2	1	1		1	0	0	0	0	26.5613	0	0	0	1	0	1	0	0	0	0	0	1	0	0	0	0	0	131	83	98.7	105	18
1493	1	0	0	0	0	1	0	0	0	1	0	1	0	0	0	0	0	2	1	3	1	0	0	0	0	0	53.9062	1	1	0	1	0	1	0	0	0	0	1	0	1	0	0	0	0	150	71	101	83	32
1494	0	1	0	0	0	1	0	0	0	1	1	0	0	0	0	0	0	1	0	3	1	0	0	0	0	0	38.5215	1	0	0	1	0	1	0	0	0	0	-4	1	0	0	0	0	0	112	76	100	115	20
1495	0	0	1	0	0	1	0	0	0	1	1	0	0	0	0	0	0	1	0	3	1	0	0	0	0	0	26.4024	0	0	0	3	0	0	0	1	0	0	11	0	0	0	1	0	0	129	79	100	111	24
1496	1	0	0	0	0	1	0	0	0	1	0	0	1	0	0	0	0	3	0	2	0	0	1	0	0	0	30.1563	1	0	0	7	0	0	0	0	1	0	26	0	0	0	0	1	0	128	84	98.4	91	16
1497	0	0	1	0	0	1	0	0	0	1	0	0	1	0	0	0	0	3	0	3	1	0	0	0	0	0	47.2584	1	1	0	1	0	1	0	0	0	0	6	0	0	1	0	0	0	159	74	97.9	67	22
1498	0	0	1	0	0	1	0	0	0	1	1	0	0	0	0	0	0	1	0	3	1	0	0	0	0	0	27.2706	0	0	0	0	1	0	0	0	0	0	0	1	0	0	0	0	0	93	71	97.7	83	20
1499	0	1	0	0	0	1	0	0	0	1	0	0	1	0	0	0	0	3	1	1	0	1	0	0	0	0	29.1327	0	0	0	8	0	0	0	0	1	0	40	0	0	0	0	0	1	192	109	97.4	78	25
1500	0	0	1	0	0	1	0	0	0	1	0	1	0	0	0	0	0	2	1	3	1	0	0	0	0	0	23.3768	0	0	0	1	0	1	0	0	0	0	17	0	0	0	1	0	0	165	75	99.2	93	26
1501	0	0	1	0	0	1	0	0	0	1	0	0	0	0	1	0	0	5	0	1	0	1	0	0	0	1	41.6614	1	1	0	6	0	0	0	0	1	0	31	0	0	0	0	0	1	206	94	103	119	26
1502	0	0	0	0	1	1	0	0	0	1	0	0	0	1	0	0	0	4	1	3	1	0	0	0	0	0	23.349	0	0	0	3	0	0	0	1	0	0	0	1	0	0	0	0	0	143	67	99.1	61	28
1503	0	0	0	1	0	1	0	0	0	1	0	1	0	0	0	0	0	2	1	1	0	1	0	0	0	0	31.7901	1	0	0	1	0	1	0	0	0	0	4	0	1	0	0	0	0	117	83	97	89	26
1504	0	0	1	0	0	1	0	0	0	1	1	0	0	0	0	0	0	1	0	3	1	0	0	0	0	0	23.2632	0	0	0	2	0	0	1	0	0	0	10	0	0	1	0	0	0	123	68	98.5	75	18
1505	0	0	1	0	0	1	0	0	0	1	1	0	0	0	0	0	0	1	0	2	0	0	1	0	0	0	26.6838	0	0	0	3	0	0	0	1	0	0	20	0	0	0	0	1	0	121	76	99	107	20
1506	0	0	0	1	0	1	0	0	0	1	0	0	0	0	1	0	0	5	0	4	0	0	0	1	0	0	22.2521	0	0	0	3	0	0	0	1	0	0	1	0	1	0	0	0	0	130	65	97.6	66	24
1507	0	0	1	0	0	1	0	0	0	1	0	0	1	0	0	0	0	3	1	3	1	0	0	0	0	0	47.0588	1	1	0	3	0	0	0	1	0	0	9	0	0	1	0	0	0	149	120	102	120	20
1508	0	0	0	1	0	1	0	0	0	1	0	0	1	0	0	0	0	3	0	3	1	0	0	0	0	0	36.2925	1	0	0	3	0	0	0	1	0	0	15	0	0	0	1	0	0	149	66	97	81	22
1509	0	0	1	0	0	1	0	0	0	1	0	0	0	1	0	0	0	4	1	4	0	0	0	1	0	0	25.6253	0	0	0	2	0	0	1	0	0	0	5	0	1	0	0	0	0	129	73	99.2	95	23
1510	0	0	1	0	0	1	0	0	0	1	0	0	0	0	1	0	0	5	0	1	0	1	0	0	0	1	17.1525	0	0	1	4	0	0	0	1	0	0	17	0	0	0	1	0	0	137	76	97.7	84	30
1511	0	0	0	1	0	1	0	0	0	1	1	0	0	0	0	0	0	1	0	1	0	1	0	0	0	0	34.4311	1	0	0	0	1	0	0	0	0	0	0	1	0	0	0	0	0	124	78	97.9	77	18
1512	0	0	1	0	0	1	0	0	0	1	1	0	0	0	0	0	0	1	0	3	1	0	0	0	0	0	37.4694	1	0	0	0	1	0	0	0	0	0	0	1	0	0	0	0	0	131	77	97.9	92	18
1513	0	0	1	0	0	1	0	0	0	1	0	0	0	0	1	0	0	5	1	1	0	1	0	0	0	1	24.1464	0	0	0	4	0	0	0	1	0	0	16	0	0	0	1	0	0	147	41	97.5	94	16
1514	0	0	1	0	0	1	0	0	0	1	1	0	0	0	0	0	0	1	0	3	1	0	0	0	0	0	52.3426	1	1	0	0	1	0	0	0	0	0	-4	1	0	0	0	0	0	130	57	98	90	16
1515	0	0	1	0	0	1	0	0	0	1	0	1	0	0	0	0	0	2	1	3	1	0	0	0	0	0	35.7222	1	0	0	3	0	0	0	1	0	0	18	0	0	0	0	1	0	118	77	101.4	68	46
1516	0	1	0	0	0	1	0	0	0	1	0	0	0	0	0	0	1	7	1	1	0	1	0	0	0	1	18.1212	0	0	0	9	0	0	0	0	0	1	13	0	0	0	1	0	0	131	63	97.6	86	20
1517	1	0	0	0	0	1	0	0	0	1	0	0	1	0	0	0	0	3	0	5	0	0	0	0	1	0	20.1842	0	0	0	3	0	0	0	1	0	0	32	0	0	0	0	0	1	80	64	99.3	97	32
1518	0	0	1	0	0	1	0	0	0	1	0	1	0	0	0	0	0	2	1	3	1					0	34.7671	1	0	0	1	0	1	0	0	0	0	1	0	1	0	0	0	0	115	82	99.9	74	19
1519	0	0	0	0	1	1	0	0	0	1	0	0	0	1	0	0	0	4	0	2	0	0	1	0	0	0	38.5215	1	0	0	3	0	0	0	1	0	0	5	0	1	0	0	0	0	128	65	99	82	17
1520	0	0	1	0	0	1	0	0	0	1	1	0	0	0	0	0	0	1	1	2	0	0	1	0	0	0	56.8164	1	1	0	1	0	1	0	0	0	0	15	0	0	0	1	0	0	141	79	101	127	40
1521	0	0	1	0	0	1	0	0	0	1	0	0	0	0	0	1	0	6	0	1	0	1	0	0	0	1	26.9666	0	0	0	11	0	0	0	0	0	1	34	0	0	0	0	0	1	138	82	99.3	83	24
1522	0	0	1	0	0	1	0	0	0	1	0	1	0	0	0	0	0	2	1	3	1	0	0	0	0	0	25.3417	0	0	0	1	0	1	0	0	0	0	0	1	0	0	0	0	0	97	52	104.7	86	22
1523	0	0	1	0	0	1	0	0	0	1	0	0	0	1	0	0	0	4	1	3	1	0	0	0	0	0	24.8262	0	0	0	3	0	0	0	1	0	0	8	0	0	1	0	0	0	131	70	98.2	71	20
1524	0	0	1	0	0	1	0	0	0	1	0	0	0	1	0	0	0	4	1	2	0	0	1	0	0	1	27.002	0	0	0	12	0	0	0	0	0	1	25	0	0	0	0	1	0	114	60	99.9	136	20
1525	1	0	0	0	0	1	0	0	0	1	0	0	0	1	0	0	0	4	0	3	1	0	0	0	0	0	35.4565	1	0	0	8	0	0	0	0	1	0	17	0	0	0	1	0	0	161	95	99.2	84	20
1526	0	0	0	0	1	1	0	0	0	1	0	0	0	1	0	0	0	4	0	3	1	0	0	0	0	0	49.8503	1	1	0	2	0	0	1	0	0	0	12	0	0	0	1	0	0	105	57	100.3	96	26
1527	0	1	0	0	0	1	0	0	0	1	1	0	0	0	0	0	0	1	0	5	0	0	0	0	1	0					0	1	0	0	0	0	0	11	0	0	0	1	0	0	133	76	98.5	59	16
1528	0	0	1	0	0	1	0	0	0	1	0	0	1	0	0	0	0	3	1	3	1	0	0	0	0	0	23.3844	0	0	0	1	0	1	0	0	0	0	0	1	0	0	0	0	0	115	70	100	88	24
1529	0	1	0	0	0	1	0	0	0	1	1	0	0	0	0	0	0	1	0	3	1	0	0	0	0	0	39.3282	1	0	0	3	0	0	0	1	0	0	10	0	0	1	0	0	0	108	67	101	114	22
1530	1	0	0	0	0	1	0	0	0	1	0	0	1	0	0	0	0	3	1	3	1	0	0	0	0	0	28.4453	0	0	0	1	0	1	0	0	0	0	5	0	1	0	0	0	0	116	78	98.4	96	17
1531	0	0	1	0	0	1	0	0	0	1	0	0	0	1	0	0	0	4	1	2	0	0	1	0	0	1	14.2237	0	0	1	5	0	0	0	0	1	0	18	0	0	0	0	1	0	171	91	99.7	109	34
1532	1	0	0	0	0	1	0	0	0	1	0	0	1	0	0	0	0	3	1	3	1	0	0	0	0	0	27.8414	0	0	0	1	0	1	0	0	0	0	8	0	0	1	0	0	0	136	75	98.5	77	27
1533	0	1	0	0	0	1	0	0	0	1	0	0	1	0	0	0	0	3	0	3	1	0	0	0	0	0	23.4758	0	0	0	2	0	0	1	0	0	0	0	1	0	0	0	0	0	111	59	97.9	61	25
1534	1	0	0	0	0	1	0	0	0	1	0	0	0	0	1	0	0	5	1	5	0	0	0	0	1	1	16.901	0	0	1	9	0	0	0	0	0	1	26	0	0	0	0	1	0	49	29	93	135	24
1535	0	0	1	0	0	1	0	0	0	1	0	0	0	0	0	1	0	6	1	1	0	1	0	0	0	1	20.7898	0	0	0	7	0	0	0	0	1	0	17	0	0	0	1	0	0	157	73	99.6	91	18
1536	0	0	1	0	0	1	0	0	0	1	0	1	0	0	0	0	0	2	0	3	1	0	0	0	0	0	30.2454	1	0	0	2	0	0	1	0	0	0	1	0	1	0	0	0	0	125	63	98.9	120	18
1537	0	1	0	0	0	1	0	0	0	1	0	0	0	1	0	0	0	4	1	3	1	0	0	0	0	0	25.2493	0	0	0	6	0	0	0	0	1	0	12	0	0	0	1	0	0	161	74	100	85	14
1538	1	0	0	0	0	1	0	0	0	1	0	0	0	1	0	0	0	4	0	3	1	0	0	0	0	0	26.5582	0	0	0	6	0	0	0	0	1	0	13	0	0	0	1	0	0	143	61	102.7	93	18
1539	0	0	0	1	0	1	0	0	0	1	1	0	0	0	0	0	0	1	0	3	1	0	0	0	0	0	30.1563	1	0	0	0	1	0	0	0	0	0	0	1	0	0	0	0	0	136	81	96.3	74	16
1540	0	0	0	1	0	1	0	0	0	1	0	0	1	0	0	0	0	3	1	5		0	0	0	1	0	26.2729	0	0	0	6	0	0	0	0	1	0	10	0	0	1	0	0	0	155	88	102	91	22
1541	0	0	1	0	0	1	0	0	0	1	0	0	1	0	0	0	0	3	1	4	0	0	0	1	0	0	24.013	0	0	0	4	0	0	0	1	0	0	14	0	0	0	1	0	0	111	61	97.7	82	28
1542	0	0	1	0	0	1	0	0	0	1	1	0	0	0	0	0	0	1	0	3	1	0	0	0	0	0	37.1014	1	0	0	0	1	0	0	0	0	0	0	1	0	0	0	0	0	138	72	98.1	81	17
1543	1	0	0	0	0	1	0	0	0	1	0	0	0	0	0	1	0	6	0	1	0	1	0	0	0	1	18.1492	0	0	0	8	0	0	0	0	1	0	19	0	0	0	0	1	0	141	78	98.7	101	17
1544	0	0	1	0	0	1	0	0	0	1	0	0	0	0	1	0	0	5	0	2	0	0	1	0	0	1	38.4117	1	0	0	7	0	0	0	0	1	0	15	0	0	0	1	0	0	143	94	98.7	103	22
1545	0	0	1	0	0	1	0	0	0	1	0	0	0	1	0	0	0	4	1	3	1	0	0	0	0	0	35.2476	1	0	0	6	0	0	0	0	1	0	12	0	0	0	1	0	0	122	66	97.9	112	20
1546	0	0	0	1	0	1	0	0	0	1	1	0	0	0	0	0	0	1	0	3	1	0	0	0	0	0	29.4865	0	0	0	0	1	0	0	0	0	0	1	0	1	0	0	0	0	125	75	99.6	86	26
1547	0	0	1	0	0	1	0	0	0	1	0	0	0	1	0	0	0	4	1	4	0	0	0	1	0	1	34.7222	1	0	0	4	0	0	0	1	0	0	18	0	0	0	0	1	0	141	78	101	96	26
1548	0	0	1	0	0	1	0	0	0	1	0	0	0	0	0	1	0	6	1	1	0	1	0	0	0	1					6	0	0	0	0	1	0	15	0	0	0	1	0	0	180	81	99.5	77	20
1549	0	0	1	0	0	1	0	0	0	1	0	0	0	0	1	0	0	5	0	3	1	0	0	0	0	0	28.0738	0	0	0	7	0	0	0	0	1	0	11	0	0	0	1	0	0	119	86	98.6	98	22
1550	0	1	0	0	0	1	0	0	0	1	1	0	0	0	0	0	0	1	0	3	1	0	0	0	0	0					1	0	1	0	0	0	0	0	1	0	0	0	0	0	116	80	98.1	90	16
1551	0	0	1	0	0	1	0	0	0	1	0	0	0	0	1	0	0	5	1	3	1	0	0	0	0	0	27.1279	0	0	0	7	0	0	0	0	1	0	15	0	0	0	1	0	0	105	60	101.2	74	16
1552	1	0	0	0	0	1	0	0	0	1	0	1	0	0	0	0	0	2	0	3	1	0	0	0	0	0	33.8978	1	0	0	1	0	1	0	0	0	0	-4	1	0	0	0	0	0	103	67	98.1	54	20
1553	0	0	1	0	0	1	0	0	0	1	0	0	1	0	0	0	0	3	1	3	1	0	0	0	0	0	25.6078	0	0	0	1	0	1	0	0	0	0	8	0	0	1	0	0	0	124	81	98.4	87	21
1554	0	0	1	0	0	1	0	0	0	1	0	0	0	0	0	1	0	6	0	1	0	1	0	0	0	1	16.564	0	0	1	8	0	0	0	0	1	0	27	0	0	0	0	1	0	89	56	96.5	64	23
1555	1	0	0	0	0	1	0	0	0	1	1	0	0	0	0	0	0	1	1	3	1	0	0	0	0	0	27.2706	0	0	0	0	1	0	0	0	0	0	5	0	1	0	0	0	0	182	113	102.2	144	18
1556	0	0	0	1	0	1	0	0	0	1	0	0	1	0	0	0	0	3	0	3	1	0	0	0	0	0	43.7662	1	1	0	4	0	0	0	1	0	0	8	0	0	1	0	0	0	160	75	97	93	21
1557	0	0	1	0	0	1	0	0	0	1	1	0	0	0	0	0	0	1	1	3	1	0	0	0	0	0	32.8582	1	0	0	0	1	0	0	0	0	0	0	1	0	0	0	0	0	146	84	100.2	86	19
1558	0	0	1	0	0	1	0	0	0	1	0	0	0	0	0	0	1	7	0	1	0	1	0	0	0	1	31.267	1	0	0	10	0	0	0	0	0	1	14	0	0	0	1	0	0	116	71	98.1	79	18
1559	0	0	1	0	0	1	0	0	0	1	0	0	0	0	0	1	0	6	1	1	0	1	0	0	0	0	27.6032	0	0	0	9	0	0	0	0	0	1	25	0	0	0	0	1	0	111	55	99.6	94	24
1560	0	0	0	1	0	1	0	0	0	1	0	0	0	1	0	0	0	4	0	3	1	0	0	0	0	0	26.8407	0	0	0	3	0	0	0	1	0	0	5	0	1	0	0	0	0	105	65	101	66	20
1561	0	1	0	0	0	1	0	0	0	1	0	0	0	0	1	0	0	5	1	2	0	0	1	0	0	1	19.2589	0	0	0	8	0	0	0	0	1	0	18	0	0	0	0	1	0	161	77	97.7	82	15
1562	0	0	0	1	0	1	0	0	0	1	0	0	0	1	0	0	0	4	1	2	0	0	1	0	0	1	21.7526	0	0	0	4	0	0	0	1	0	0	5	0	1	0	0	0	0	108	89	98.1	88	38
1563	0	0	1	0	0	1	0	0	0	1	0	0	1	0	0	0	0	3	1	3	1	0	0	0	0	0	41.5711	1	1	0	3	0	0	0	1	0	0	11	0	0	0	1	0	0	47	58	99.2	86	17
1564	0	0	1	0	0	1	0	0	0	1	0	0	1	0	0	0	0	3	1	4	0	0	0	1	0	0	31.9341	1	0	0	3	0	0	0	1	0	0	5	0	1	0	0	0	0	102	56	101.6	72	21
1565	0	0	1	0	0	1	0	0	0	1	0	0	0	0	0	1	0	6	0	3	1	0	0	0	0	0	35.1275	1	0	0	9	0	0	0	0	0	1	28	0	0	0	0	0	1	122	69	98.4	68	32
1566	1	0	0	0	0	1	0	0	0	1	0	1	0	0	0	0	0	2	0	3	1	0	0	0	0	0	35.1275	1	0	0	3	0	0	0	1	0	0	25	0	0	0	0	1	0	102	70	99.2	81	21
1567	0	0	1	0	0	1	0	0	0	1	1	0	0	0	0	0	0	1	0	5	0	0	0	0	1	0	24.5584	0	0	0	0	1	0	0	0	0	0	5	0	1	0	0	0	0	124	76	98.1	89	16
1568	1	0	0	0	0	1	0	0	0	1	0	0	1	0	0	0	0	3	1	1	0	1	0	0	0	0	26.1719	0	0	0	4	0	0	0	1	0	0	10	0	0	1	0	0	0	162	98	98.6	77	16
1569	0	0	1	0	0	1	0	0	0	1	1	0	0	0	0	0	0	1	0	3	1	0	0	0	0	0	39.1963	1	0	0	0	1	0	0	0	0	0	0	1	0	0	0	0	0	129	73	98	73	16
1570	1	0	0	0	0	1	0	0	0	1	0	1	0	0	0	0	0	2	0	3	1	0	0	0	0	0	28.2869	0	0	0	2	0	0	1	0	0	0	11	0	0	0	1	0	0	116	72	97.9	80	19
1571	0	0	0	1	0	1	0	0	0	1	1	0	0	0	0	0	0	1	1	3	1	0	0	0	0	0	38.9149	1	0	0	0	1	0	0	0	0	0	0	1	0	0	0	0	0	118	74	100.9	119	22
1572	0	0	1	0	0	1	0	0	0	1	0	0	1	0	0	0	0	3	0	2	0	0	1	0	0	0	41.0834	1	1	0	5	0	0	0	0	1	0	17	0	0	0	1	0	0	160	71	98.7	100	36
1573	1	0	0	0	0	1	0	0	0	1	0	0	0	0	1	0	0	5	0	2	0	0	1	0	0	0	32.872	1	0	0	5	0	0	0	0	1	0	5	0	1	0	0	0	0	132	63	97	114	28
1574	0	0	1	0	0	1	0	0	0	1	1	0	0	0	0	0	0	1	0	2	0	0	1	0	0	0	35.2211	1	0	0	0	1	0	0	0	0	0	5	0	1	0	0	0	0	100	64	97.7	69	16
1575	0	0	0	1	0	1	0	0	0	1	0	0	0	0	0	1	0	6	0	1	0	1	0	0	0	1	27.4365	0	0	0	6	0	0	0	0	1	0	31	0	0	0	0	0	1	160	74	97	106	36
1576	0	0	1	0	0	1	0	0	0	1	1	0	0	0	0	0	0	1	1	3	1	0	0	0	0	0	47.704	1	1	0	4	0	0	0	1	0	0	23	0	0	0	0	1	0	149	84	102.6	109	36
1577	0	0	1	0	0	1	0	0	0	1	0	1	0	0	0	0	0	2	1	3	1	0	0	0	0	0	41.5711	1	1	0	0	1	0	0	0	0	0	1	0	1	0	0	0	0	124	67	98.2	68	19
1578	1	0	0	0	0	1	0	0	0	1	0	0	0	0	1	0	0	5	1	4	0	0	0	1	0	0	18.1121	0	0	0	5	0	0	0	0	1	0	18	0	0	0	0	1	0	104	58	98.1	90	20
1579	0	0	1	0	0	1	0	0	0	1	0	0	1	0	0	0	0	3	0	2	0	0	1	0	0	1	19.6614	0	0	0	6	0	0	0	0	1	0	24	0	0	0	0	1	0	113	79	100.8	94	38
1580	0	0	1	0	0	1	0	0	0	1	1	0	0	0	0	0	0	1	1	3	1	0	0	0	0	0	27.6361	0	0	0	0	1	0	0	0	0	0	0	1	0	0	0	0	0	122	74	101	126	26
1581	0	0	0	0	1	1	0	0	0	1	0	0	0	0	1	0	0	5	0	1	0	1	0	0	0	0	24.9412	0	0	0	10	0	0	0	0	0	1	19	0	0	0	0	1	0	122	57	99	65	20
1582	0	0	1	0	0	1	0	0	0	1	0	0	0	1	0	0	0	4	1	4	0	0	0	1	0	0	33.9774	1	0	0	9	0	0	0	0	0	1	18	0	0	0	0	1	0	153	91	100.9	133	27
1583	0	0	0	0	1	1	0	0	0	1	1	0	0	0	0	0	0	1	1	3	1	0	0	0	0	0	31.3899	1	0	0	0	1	0	0	0	0	0	5	0	1	0	0	0	0	145	87	103	113	24
1584	0	0	1	0	0	1	0	0	0	1	1	0	0	0	0	0	0	1	1							0	24.5891	0	0	0	1	0	1	0	0	0	0	3	0	1	0	0	0	0	117	72	97.3	76	24
1585	0	0	1	0	0	1	0	0	0	1	1	0	0	0	0	0	0	1	0	3	1	0	0	0	0	0	25.9809	0	0	0	0	1	0	0	0	0	0	0	1	0	0	0	0	0	120	74	98.4	96	18
1586	0	0	1	0	0	1	0	0	0	1	1	0	0	0	0	0	0	1	0	3	1	0	0	0	0	0	23.9996	0	0	0	1	0	1	0	0	0	0	3	0	1	0	0	0	0	117	65	98.2	61	21
1587	0	0	0	1	0	1	0	0	0	1	0	1	0	0	0	0	0	2	1	3	1	0	0	0	0	0					3	0	0	0	1	0	0	16	0	0	0	1	0	0	133	74	98.1	91	38
1588	0	0	1	0	0	1	0	0	0	1	0	0	1	0	0	0	0	3	0	2	0	0	1	0	0	0	38.8219	1	0	0	3	0	0	0	1	0	0	17	0	0	0	1	0	0	144	62	102.3	79	24
1589	0	0	1	0	0	1	0	0	0	1	0	1	0	0	0	0	0	2	1	5	0	0	0	0	1	0	28.8428	0	0	0	5	0	0	0	0	1	0	14	0	0	0	1	0	0	50	21	88.9	0	0
1590	0	0	1	0	0	1	0	0	0	1	1	0	0	0	0	0	0	1	1	3	1	0	0	0	0	0	28.699	0	0	0	1	0	1	0	0	0	0	0	1	0	0	0	0	0	143	83	101	127	17
1591	0	0	1	0	0	1	0	0	0	1	0	1	0	0	0	0	0	2	1	1	0	1	0	0	0	0					2	0	0	1	0	0	0	8	0	0	1	0	0	0
1592	0	0	0	1	0	1	0	0	0	1	0	0	1	0	0	0	0	3	0							0	21.0792	0	0	0	1	0	1	0	0	0	0	5	0	1	0	0	0	0	91	50	98	93	40
1593	1	0	0	0	0	1	0	0	0	1	0	0	0	0	0	1	0	6	0	1	0	1	0	0	0	1	21.83	0	0	0	6	0	0	0	0	1	0	16	0	0	0	1	0	0	108	56	98.8	78	19
1594	0	0	1	0	0	1	0	0	0	1	0	1	0	0	0	0	0	2	1	5	0	0	0	0	1	0	25.8645	0	0	0	0	1	0	0	0	0	0	0	1	0	0	0	0	0	121	72	102	102	25
1595	1	0	0	0	0	1	0	0	0	1	1	0	0	0	0	0	0	1	0	3	1	0	0	0	0	0	32.7662	1	0	0	0	1	0	0	0	0	0	11	0	0	0	1	0	0	106	35	98.6	81	18
1596	0	0	1	0	0	1	0	0	0	1	1	0	0	0	0	0	0	1	0	3	1	0	0	0	0	0	37.5431	1	0	0	1	0	1	0	0	0	0	0	1	0	0	0	0	0	101	95	98.1	82	18
1597	0	0	0	0	1	1	0	0	0	1	0	0	0	0	1	0	0	5	0	2	0	0	1	0	0	0	30.7047	1	0	0	4	0	0	0	1	0	0	5	0	1	0	0	0	0	134	68	102.6	85	18
1598	1	0	0	0	0	1	0	0	0	1	0	0	0	0	1	0	0	5	0	2	0	0	1	0	0	1	23.1897	0	0	0	8	0	0	0	0	1	0	14	0	0	0	1	0	0	124	50	97.3	106	31
1599	0	0	1	0	0	1	0	0	0	1	0	0	0	0	1	0	0	5	1	3	1	0	0	0	0	0	29.214	0	0	0	7	0	0	0	0	1	0	8	0	0	1	0	0	0	141	78	98.2	132	35
1600	0	0	0	1	0	1	0	0	0	1	1	0	0	0	0	0	0	1	1	3	1	0	0	0	0	0	59.5515	1	1	0	1	0	1	0	0	0	0	13	0	0	0	1	0	0	122	83	97.8	97	31
1601	0	0	0	1	0	1	0	0	0	1	0	0	0	0	0	1	0	6	1	1	0	1	0	0	0	1	19.7516	0	0	0	7	0	0	0	0	1	0	32	0	0	0	0	0	1	143	123	98.8	85	18
1602	0	0	1	0	0	1	0	0	0	1	0	1	0	0	0	0	0	2	1	3	1	0	0	0	0	0	27.4697	0	0	0	0	1	0	0	0	0	0	0	1	0	0	0	0	0	96	68	101.7	90	18
1603	1	0	0	0	0	1	0	0	0	1	1	0	0	0	0	0	0	1	0	3	1	0	0	0	0	0					1	0	1	0	0	0	0	0	1	0	0	0	0	0	130	74	98.3	74	18
1604	0	0	0	0	1	1	0	0	0	1	0	0	1	0	0	0	0	3	1	2	0	0	1	0	0	1	30.0408	1	0	0	8	0	0	0	0	1	0	22	0	0	0	0	1	0	179	78	101	82	17
1605	1	0	0	0	0	1	0	0	0	1	1	0	0	0	0	0	0	1	0	3	1					0	24.0556	0	0	0	0	1	0	0	0	0	0	0	1	0	0	0	0	0	124	76	103.4	97	30
1606	0	0	0	0	1	1	0	0	0	1	0	0	1	0	0	0	0	3	1	5	0	0	0	0	1	0	23.9995	0	0	0	2	0	0	1	0	0	0	5	0	1	0	0	0	0	171	102	99	111	28
1607	1	0	0	0	0	1	0	0	0	1	0	0	1	0	0	0	0	3	0	4	0	0	0	1	0	0	23.6614	0	0	0	2	0	0	1	0	0	0	0	1	0	0	0	0	0	149	73	99	75	22
1608	1	0	0	0	0	1	0	0	0	1	1	0	0	0	0	0	0	1	0	3	1	0	0	0	0	0	23.6304	0	0	0	0	1	0	0	0	0	0	0	1	0	0	0	0	0	133	73	98	100	18
1609	1	0	0	0	0	1	0	0	0	1	1	0	0	0	0	0	0	1	0	3	1	0	0	0	0	0	38.9348	1	0	0	1	0	1	0	0	0	0	8	0	0	1	0	0	0	115	61	100	114	22
1610	0	0	1	0	0	1	0	0	0	1	1	0	0	0	0	0	0	1	0	3	1	0	0	0	0	0	34.7564	1	0	0	2	0	0	1	0	0	0	19	0	0	0	0	1	0	104	59	100.4	96	19
1611	0	0	1	0	0	1	0	0	0	1	1	0	0	0	0	0	0	1	0	3	1	0	0	0	0	0	34.1321	1	0	0	0	1	0	0	0	0	0	5	0	1	0	0	0	0	117	59	98.4	80	22
1612	0	0	1	0	0	1	0	0	0	1	0	0	0	0	1	0	0	5	0	1	0	1	0	0	0	1	22.2041	0	0	0	7	0	0	0	0	1	0	24	0	0	0	0	1	0	152	72	98	79	20
1613	0	0	1	0	0	1	0	0	0	1	1	0	0	0	0	0	0	1	1	3	1	0	0	0	0	0	20.7855	0	0	0	1	0	1	0	0	0	0	19	0	0	0	0	1	0	142	74	98.1	92	35
1614	0	0	1	0	0	1	0	0	0	1	1	0	0	0	0	0	0	1	1	3	1	0	0	0	0	0	31.3674	1	0	0	1	0	1	0	0	0	0	1	0	1	0	0	0	0	120	77	98.5	117	20
1615	0	0	1	0	0	1	0	0	0	1	0	0	0	1	0	0	0	4	0	1	0	1	0	0	0	1	37.874	1	0	0	7	0	0	0	0	1	0	22	0	0	0	0	1	0	104	59	99	67	20
1616	0	0	0	1	0	1	0	0	0	1	0	0	0	0	1	0	0	5	1	1	0	1	0	0	0	0	22.4377	0	0	0	4	0	0	0	1	0	0	5	0	1	0	0	0	0	123	75	98	89	24
1617	0	0	0	1	0	1	0	0	0	1	0	0	0	0	1	0	0	5	1	3	1	0	0	0	0	0	19.8865	0	0	0	8	0	0	0	0	1	0	14	0	0	0	1	0	0	91	62	100.4	0	30
1618	0	0	0	1	0	1	0	0	0	1	0	0	0	0	1	0	0	5	1							1	32.4909	1	0	0	5	0	0	0	0	1	0	5	0	1	0	0	0	0	101	90	99.1	89	19
1619	0	1	0	0	0	1	0	0	0	1	1	0	0	0	0	0	0	1	0	1	0	1	0	0	0	0	26.5625	0	0	0	0	1	0	0	0	0	0	0	1	0	0	0	0	0	118	87	102	120	26
1620	0	1	0	0	0	1	0	0	0	1	0	0	1	0	0	0	0	3	1	3	1					0	30.407	1	0	0	7	0	0	0	0	1	0	16	0	0	0	1	0	0	166	81	99	79	21
1621	0	0	1	0	0	1	0	0	0	1	1	0	0	0	0	0	0	1	1	3	1					0	45.1594	1	1	0	2	0	0	1	0	0	0	1	0	1	0	0	0	0	155	86	99	102	15
1622	0	0	1	0	0	1	0	0	0	1	0	1	0	0	0	0	0	2	0	3	1	0	0	0	0	0	42.4823	1	1	0	1	0	1	0	0	0	0	8	0	0	1	0	0	0	116	51	97	86	25
1623	1	0	0	0	0	1	0	0	0	1	0	0	1	0	0	0	0	3	1	2	0	0	1	0	0	0	27.3797	0	0	0	2	0	0	1	0	0	0	4	0	1	0	0	0	0	118	73	98	83	20
1624	1	0	0	0	0	1	0	0	0	1	0	0	0	1	0	0	0	4	1	4	0	0	0	1	0	0	34.5695	1	0	0	6	0	0	0	0	1	0	9	0	0	1	0	0	0	116	80	98.4	76	26
1625	0	0	1	0	0	1	0	0	0	1	0	0	0	0	1	0	0	5	0	1	0	1	0	0	0	1	31.2394	1	0	0	8	0	0	0	0	1	0	21	0	0	0	0	1	0	100	54	98	67	16
1626	0	0	0	1	0	1	0	0	0	1	0	1	0	0	0	0	0	2	1	1	0	1	0	0	0	0	26.7413	0	0	0	0	1	0	0	0	0	0	10	0	0	1	0	0	0	147	92	98.5	92	15
1627	0	0	1	0	0	1	0	0	0	1	0	0	0	1	0	0	0	4	0	3	1	0	0	0	0	0	18.1961	0	0	0	4	0	0	0	1	0	0	5	0	1	0	0	0	0	183	74	99.4	79	20
1628	0	0	1	0	0	1	0	0	0	1	1	0	0	0	0	0	0	1	1	3	1	0	0	0	0	0	25.8291	0	0	0	0	1	0	0	0	0	0	0	1	0	0	0	0	0	134	63	103.5	63	36
1629	0	0	0	0	1	1	0	0	0	1	0	1	0	0	0	0	0	2	0	5	0	0	0	0	1	0	34.1311	1	0	0	1	0	1	0	0	0	0	0	1	0	0	0	0	0	142	81	99	86	20
1630	0	0	0	1	0	1	0	0	0	1	0	1	0	0	0	0	0	2	1	4	0	0	0	1	0	0	31.4077	1	0	0	1	0	1	0	0	0	0	5	0	1	0	0	0	0	133	62	102	90	25
1631	0	1	0	0	0	1	0	0	0	1	0	0	0	0	1	0	0	5	0	4	0	0	0	1	0	0	20.3045	0	0	0	10	0	0	0	0	0	1	26	0	0	0	0	1	0	135	74	98.9	119	18
1632	0	0	1	0	0	1	0	0	0	1	0	0	0	1	0	0	0	4	0	4	0	0	0	1	0	0	30.5519	1	0	0	4	0	0	0	1	0	0	10	0	0	1	0	0	0	180	78	97.9	83	22
1633	0	0	1	0	0	1	0	0	0	1	0	0	1	0	0	0	0	3	0	2	0	0	1	0	0	0	29.2679	0	0	0	6	0	0	0	0	1	0	6	0	0	1	0	0	0	129	71	97.6	64	18
1634	0	0	1	0	0	1	0	0	0	1	1	0	0	0	0	0	0	1	1	3	1	0	0	0	0	0	35.1815	1	0	0	0	1	0	0	0	0	0	5	0	1	0	0	0	0	116	88	97.1	102	18
1635	0	0	0	1	0	1	0	0	0	1	0	0	0	0	0	1	0	6	1	1	0	1	0	0	0	0	22.9445	0	0	0	8	0	0	0	0	1	0	14	0	0	0	1	0	0	97	73	97.6	165	22
1636	0	0	0	0	1	1	0	0	0	1	0	0	0	1	0	0	0	4	0	2	0	0	1	0	0	0	42.4611	1	1	0	4	0	0	0	1	0	0	7	0	0	1	0	0	0	138	66	101	77	22
1637	0	0	1	0	0	1	0	0	0	1	0	1	0	0	0	0	0	2	1	3	1	0	0	0	0	0	31.2702	1	0	0	4	0	0	0	1	0	0	42	0	0	0	0	0	1	162	71	98.4	114	54
1638	0	0	0	0	1	1	0	0	0	1	0	1	0	0	0	0	0	2	1	2	0	0	1	0	0	0	41.1608	1	1	0	6	0	0	0	0	1	0	19	0	0	0	0	1	0	190	83	101.8	123	27
1639	0	0	0	1	0	1	0	0	0	1	0	0	0	0	0	0	1	7	0	4	0	0	0	1	0	1	17.7096	0	0	1	8	0	0	0	0	1	0	10	0	0	1	0	0	0	173	56	97	63	26
1640	0	0	1	0	0	1	0	0	0	1	0	1	0	0	0	0	0	2	1	5	0	0	0	0	1	0	29.8606	0	0	0	2	0	0	1	0	0	0	11	0	0	0	1	0	0	127	68	100	87	18
1641	0	0	1	0	0	1	0	0	0	1	0	0	1	0	0	0	0	3	0	3	1	0	0	0	0	0	23.4867	0	0	0	2	0	0	1	0	0	0	5	0	1	0	0	0	0	92	52	98.1	88	24
1642	0	0	1	0	0	1	0	0	0	1	0	0	0	0	1	0	0	5	0	3	1	0	0	0	0	0					10	0	0	0	0	0	1	27	0	0	0	0	1	0	137	65	98	81	18
1643	0	0	0	1	0	1	0	0	0	1	0	0	0	1	0	0	0	4	1	1	0	1	0	0	0	0	18.9292	0	0	0	6	0	0	0	0	1	0	25	0	0	0	0	1	0	117	77	100	86	18
1644	0	0	1	0	0	1	0	0	0	1	0	0	0	0	0	1	0	6	1	2	0	0	1	0	0	1	22.1742	0	0	0	10	0	0	0	0	0	1	23	0	0	0	0	1	0	142	81	97.9	90	38
1645	0	0	0	1	0	1	0	0	0	1	1	0	0	0	0	0	0	1	1	3	1	0	0	0	0	0					0	1	0	0	0	0	0	5	0	1	0	0	0	0	139	89	98	102	40
1646	0	0	1	0	0	1	0	0	0	1	0	0	0	0	1	0	0	5	0	5	0	0	0	0	1	0	24.5434	0	0	0	9	0	0	0	0	0	1	24	0	0	0	0	1	0	187	88	98.2	103	55
1647	1	0	0	0	0	1	0	0	0	1	1	0	0	0	0	0	0	1	0	1	0	1	0	0	0	0	30.1038	1	0	0	0	1	0	0	0	0	0	0	1	0	0	0	0	0	115	80	97	88	18
1648	1	0	0	0	0	1	0	0	0	1	1	0	0	0	0	0	0	1	0	3	1	0	0	0	0	0	24.8904	0	0	0	2	0	0	1	0	0	0	16	0	0	0	1	0	0	101	61	97.9	99	24
1649	1	0	0	0	0	1	0	0	0	1	0	1	0	0	0	0	0	2	1	3	1	0	0	0	0	0	34.4781	1	0	0	3	0	0	0	1	0	0	14	0	0	0	1	0	0	117	70	102.4	96	20
1650	0	1	0	0	0	1	0	0	0	1	1	0	0	0	0	0	0	1	0	3	1	0	0	0	0	0	30.3858	1	0	0	0	1	0	0	0	0	0	5	0	1	0	0	0	0	142	80	98.5	88	16
1651	1	0	0	0	0	1	0	0	0	1	0	0	0	0	1	0	0	5	0	1	0	1	0	0	0	1	29.4321	0	0	0	7	0	0	0	0	1	0	19	0	0	0	0	1	0	100	53	99	80	16
1652	0	0	1	0	0	1	0	0	0	1	1	0	0	0	0	0	0	1	1	3	1	0	0	0	0	0	29.3536	0	0	0	0	1	0	0	0	0	0	0	1	0	0	0	0	0	191	78	100.2	125	35
1653	0	0	0	1	0	1	0	0	0	1	0	1	0	0	0	0	0	2	1	1	0	1	0	0	0	0	27.7744	0	0	0	2	0	0	1	0	0	0	8	0	0	1	0	0	0	120	76	98	103	24
1654	0	0	1	0	0	1	0	0	0	1	0	0	0	1	0	0	0	4	0	1	0	1	0	0	0	1	30.7565	1	0	0	6	0	0	0	0	1	0	6	0	0	1	0	0	0	137	72	97.6	90	37
1655	0	0	0	1	0	1	0	0	0	1	0	0	0	0	1	0	0	5	1	1		1	0	0	0	1	20.5113	0	0	0	9	0	0	0	0	0	1	23	0	0	0	0	1	0	134	61	98.3	60	22
1656	0	0	1	0	0	1	0	0	0	1	0	1	0	0	0	0	0	2	1	3	1	0	0	0	0	0	24.2496	0	0	0	0	1	0	0	0	0	0	0	1	0	0	0	0	0	125	74	99.9	110	16
1657	0	0	1	0	0	1	0	0	0	1	0	0	0	1	0	0	0	4	1	3	1	0	0	0	0	0					3	0	0	0	1	0	0	1	0	1	0	0	0	0	140	71	98.3	60	29
1658	0	1	0	0	0	1	0	0	0	1	0	0	0	1	0	0	0	4	0	2	0	0	1	0	0	0	28.0579	0	0	0	12	0	0	0	0	0	1	33	0	0	0	0	0	1	124	63	101.3	56	16
1659	0	0	0	0	1	1	0	0	0	1	0	1	0	0	0	0	0	2	0	2	0	0	1	0	0	0	40.3443	1	1	0	1	0	1	0	0	0	0	0	1	0	0	0	0	0	198	83	102	104	26
1660	0	1	0	0	0	1	0	0	0	1	1	0	0	0	0	0	0	1	0	3	1	0	0	0	0	0	34.3042	1	0	0	0	1	0	0	0	0	0	0	1	0	0	0	0	0	112	69	97.7	69	14
1661	1	0	0	0	0	1	0	0	0	1	1	0	0	0	0	0	0	1	1	3	1	0	0	0	0	0	41.381	1	1	0	2	0	0	1	0	0	0	27	0	0	0	0	1	0	117	59	101.7	94	26
1662	0	0	0	0	1	1	0	0	0	1	0	1	0	0	0	0	0	2	1	2	0	0	1	0	0	0	29.2633	0	0	0	2	0	0	1	0	0	0	15	0	0	0	1	0	0	90	48	99	94	26
1663	0	0	1	0	0	1	0	0	0	1	0	0	1	0	0	0	0	3	1	3	1	0	0	0	0	0	27.4369	0	0	0	9	0	0	0	0	0	1	30	0	0	0	0	0	1	126	78	99.3	91	19
1664	0	0	1	0	0	1	0	0	0	1	0	1	0	0	0	0	0	2	1	3	1	0	0	0	0	0	31.5388	1	0	0	1	0	1	0	0	0	0	0	1	0	0	0	0	0	137	73	101.3	110	29
1665	0	0	0	1	0	1	0	0	0	1	0	1	0	0	0	0	0	2	1	3	1	0	0	0	0	0	22.1054	0	0	0	2	0	0	1	0	0	0	10	0	0	1	0	0	0	105	76	102.3	107	23
1666	0	0	1	0	0	1	0	0	0	1	1	0	0	0	0	0	0	1	0	3	1	0	0	0	0	0	25.0326	0	0	0	0	1	0	0	0	0	0	5	0	1	0	0	0	0	112	62	97.1	127	24
1667	0	0	0	0	1	1	0	0	0	1	0	0	0	0	0	0	1	7	0	2	0	0	1	0	0	0	21.0938	0	0	0	5	0	0	0	0	1	0	22	0	0	0	0	1	0	146	78	102	107	21
1668	0	0	1	0	0	1	0	0	0	1	0	0	1	0	0	0	0	3	1	3	1	0	0	0	0	0	27.1877	0	0	0	3	0	0	0	1	0	0	7	0	0	1	0	0	0	142	78	101	67	19
1669	1	0	0	0	0	1	0	0	0	1	1	0	0	0	0	0	0	1	1	2	0	0	1	0	0	0	26.1752	0	0	0	0	1	0	0	0	0	0	18	0	0	0	0	1	0	96	61	98.5	84	16
1670	1	0	0	0	0	1	0	0	0	1	0	1	0	0	0	0	0	2	1	1	0	1	0	0	0	0	26.3094	0	0	0	4	0	0	0	1	0	0	13	0	0	0	1	0	0	123	82	101	97	15
1671	0	0	0	0	1	1	0	0	0	1	0	0	0	0	0	1	0	6	1	2	0	0	1	0	0	0					8	0	0	0	0	1	0	25	0	0	0	0	1	0	128	89	98	110	26
1672	0	0	1	0	0	1	0	0	0	1	1	0	0	0	0	0	0	1	0	4	0	0	0	1	0	0	25.7282	0	0	0	0	1	0	0	0	0	0	0	1	0	0	0	0	0	100	65	99.1	104	18
1673	1	0	0	0	0	1	0	0	0	1	0	1	0	0	0	0	0	2	1	3	1	0	0	0	0	0	26.4678	0	0	0	1	0	1	0	0	0	0	5	0	1	0	0	0	0	150	68	98.1	85	16
1674	1	0	0	0	0	1	0	0	0	1	1	0	0	0	0	0	0	1	1	3	1	0	0	0	0	0	22.9854	0	0	0	0	1	0	0	0	0	0	0	1	0	0	0	0	0	139	71	103.2	102	20
1675	0	0	1	0	0	1	0	0	0	1	0	0	1	0	0	0	0	3	0	3	1	0	0	0	0	0	29.4321	0	0	0	2	0	0	1	0	0	0	-4	1	0	0	0	0	0	125	76	99	98	26
1676	0	0	0	1	0	1	0	0	0	1	0	0	0	1	0	0	0	4	0	1	0	1	0	0	0	1	14.5717	0	0	1	6	0	0	0	0	1	0	16	0	0	0	1	0	0	169	66	97.8	76	18
1677	0	0	1	0	0	1	0	0	0	1	0	0	0	1	0	0	0	4	0	1	0	1	0	0	0	0	40.5734	1	1	0	17	0	0	0	0	0	1	52	0	0	0	0	0	1	101	53	98	95	12
1678	0	0	0	1	0	1	0	0	0	1	1	0	0	0	0	0	0	1	0	3	1	0	0	0	0	0	30.2737	1	0	0	0	1	0	0	0	0	0	6	0	0	1	0	0	0	108	60	99.5	86	16
1679	0	0	1	0	0	1	0	0	0	1	0	0	0	1	0	0	0	4	1	2	0	0	1	0	0	1	24.2038	0	0	0	6	0	0	0	0	1	0	15	0	0	0	1	0	0	154	96	97.4	107	21
1680	1	0	0	0	0	1	0	0	0	1	0	0	0	1	0	0	0	4	0							1	20.9947	0	0	0	5	0	0	0	0	1	0	17	0	0	0	1	0	0	116	72	97.9	85	23
1681	0	0	1	0	0	1	0	0	0	1	0	0	1	0	0	0	0	3	0	4	0	0	0	1	0	0	25.1552	0	0	0	8	0	0	0	0	1	0	20	0	0	0	0	1	0	191	70	97.9	58	20
1682	0	1	0	0	0	1	0	0	0	1	1	0	0	0	0	0	0	1	1	3	1	0	0	0	0	0	24.8077	0	0	0	1	0	1	0	0	0	0	8	0	0	1	0	0	0	155	94	98.9	119	29
1683	0	0	0	0	1	1	0	0	0	1	0	0	0	0	1	0	0	5	1	2	0	0	1	0	0	0	28.699	0	0	0	4	0	0	0	1	0	0	5	0	1	0	0	0	0	170	90	100.4	93	40
1684	0	0	1	0	0	1	0	0	0	1	0	0	1	0	0	0	0	3	1	3	1	0	0	0	0	0	38.3893	1	0	0	4	0	0	0	1	0	0	0	1	0	0	0	0	0	156	77	103.3	90	24
1685	0	0	1	0	0	1	0	0	0	1	0	0	1	0	0	0	0	3	0	3	1	0	0	0	0	0	30.9239	1	0	0	3	0	0	0	1	0	0	4	0	1	0	0	0	0	127	69	98.4	94	24
1686	0	0	1	0	0	1	0	0	0	1	0	1	0	0	0	0	0	2	1	3	1	0	0	0	0	0	29.2751	0	0	0	8	0	0	0	0	1	0	31	0	0	0	0	0	1	172	74	98.6	84	19
1687	0	0	0	1	0	1	0	0	0	1	1	0	0	0	0	0	0	1	0	3	1	0	0	0	0	0	28.4923	0	0	0	0	1	0	0	0	0	0	-3	1	0	0	0	0	0	103	66	97.6	88	18
1688	0	0	1	0	0	1	0	0	0	1	1	0	0	0	0	0	0	1	0	3	1	0	0	0	0	0	25.9432	0	0	0	0	1	0	0	0	0	0	5	0	1	0	0	0	0	125	73	98.7	63	20
1689	0	0	0	0	1	1	0	0	0	1	0	0	0	0	0	1	0	6	1	1	0	1	0	0	0	1	18.5752	0	0	0	9	0	0	0	0	0	1	31	0	0	0	0	0	1	167	71	97.8	69	20
1690	1	0	0	0	0	1	0	0	0	1	0	1	0	0	0	0	0	2	1	1	0	1	0	0	0	0	41.2657	1	1	0	0	1	0	0	0	0	0	1	0	1	0	0	0	0	114	59	97.9	96	19
1691	1	0	0	0	0	1	0	0	0	1	0	1	0	0	0	0	0	2	0	2	0	0	1	0	0	0	40.7712	1	1	0	1	0	1	0	0	0	0	0	1	0	0	0	0	0	119	80	97	72	22
1692	0	0	1	0	0	1	0	0	0	1	1	0	0	0	0	0	0	1	0	3	1	0	0	0	0	0	30.5467	1	0	0	0	1	0	0	0	0	0	0	1	0	0	0	0	0	129	65	98.1	69	18
1693	0	0	1	0	0	1	0	0	0	1	1	0	0	0	0	0	0	1	0	3	1	0	0	0	0	0	34.676	1	0	0	0	1	0	0	0	0	0	6	0	0	1	0	0	0	133	80	99.3	81	18
1694	1	0	0	0	0	1	0	0	0	1	1	0	0	0	0	0	0	1	0	3	1	0	0	0	0	0	26.3182	0	0	0	0	1	0	0	0	0	0	0	1	0	0	0	0	0	111	70	98.4	86	18
1695	0	0	1	0	0	1	0	0	0	1	1	0	0	0	0	0	0	1	0	3	1	0	0	0	0	0	29.0063	0	0	0	0	1	0	0	0	0	0	0	1	0	0	0	0	0	119	71	97.7	75	18
1696	0	0	0	1	0	1	0	0	0	1	1	0	0	0	0	0	0	1	0	3	1	0	0	0	0	0	30.5308	1	0	0	0	1	0	0	0	0	0	0	1	0	0	0	0	0	121	66	98.6	86	16
1697	1	0	0	0	0	1	0	0	0	1	1	0	0	0	0	0	0	1	0	2	0	0	1	0	0	0					0	1	0	0	0	0	0	0	1	0	0	0	0	0	126	68	98.6	108	16
1698	0	1	0	0	0	1	0	0	0	1	1	0	0	0	0	0	0	1	0	1	0	1	0	0	0	0	34.2504	1	0	0	0	1	0	0	0	0	0	-4	1	0	0	0	0	0	135	94	99	111	22
1699	0	0	1	0	0	1	0	0	0	1	0	1	0	0	0	0	0	2	1	3	1	0	0	0	0	0	24.3154	0	0	0	4	0	0	0	1	0	0	10	0	0	1	0	0	0	122	78	100.5	137	22
1700	0	0	0	1	0	1	0	0	0	1	0	0	1	0	0	0	0	3	1	3	1	0	0	0	0	0	28.7911	0	0	0	2	0	0	1	0	0	0	5	0	1	0	0	0	0	120	81	97.7	77	28
1701	0	0	0	1	0	1	0	0	0	1	1	0	0	0	0	0	0	1	0	3	1	0	0	0	0	0					0	1	0	0	0	0	0	0	1	0	0	0	0	0	113	74	98.2	77	18
1702	0	0	0	0	1	1	0	0	0	1	1	0	0	0	0	0	0	1	1	2	0	0	1	0	0	1	31.1227	1	0	0	7	0	0	0	0	1	0	33	0	0	0	0	0	1	126	56	99	120	30
1703	0	0	0	0	1	1	0	0	0	1	0	0	0	0	0	1	0	6	0	1	0	1	0	0	0	1	22.028	0	0	0	5	0	0	0	0	1	0	0	1	0	0	0	0	0	121	56	99.7	85	16
1704	0	0	0	1	0	1	0	0	0	1	1	0	0	0	0	0	0	1	0	3	1	0	0	0	0	0					0	1	0	0	0	0	0	0	1	0	0	0	0	0	111	64	96	66	16
1705	1	0	0	0	0	1	0	0	0	1	1	0	0	0	0	0	0	1	0	3	1	0	0	0	0	0	33.0806	1	0	0	0	1	0	0	0	0	0	0	1	0	0	0	0	0	125	70	98.6	72	17
1706	0	1	0	0	0	1	0	0	0	1	0	0	0	1	0	0	0	4	1	2	0	0	1	0	0	1	20.3027	0	0	0	5	0	0	0	0	1	0	15	0	0	0	1	0	0	94	69	97.8	66	18
1707	1	0	0	0	0	1	0	0	0	1	1	0	0	0	0	0	0	1	0	3	1	0	0	0	0	0	36.3388	1	0	0	0	1	0	0	0	0	0	0	1	0	0	0	0	0	105	63	98.2	54	16
1708	0	0	1	0	0	1	0	0	0	1	0	0	0	0	0	1	0	6	0	1	0	1	0	0	0	1					6	0	0	0	0	1	0	6	0	0	1	0	0	0	161	62	98.8	59	24
1709	0	0	1	0	0	1	0	0	0	1	1	0	0	0	0	0	0	1	1	5	0	0	0	0	1	0	34.9364	1	0	0	2	0	0	1	0	0	0	12	0	0	0	1	0	0	106	71	98.2	112	18
1710	0	0	0	1	0	1	0	0	0	1	1	0	0	0	0	0	0	1	0	3	1	0	0	0	0	0	38.9291	1	0	0	0	1	0	0	0	0	0	0	1	0	0	0	0	0	126	71	98.3	89	20
1711	1	0	0	0	0	1	0	0	0	1	0	0	0	1	0	0	0	4	1	3	1	0	0	0	0	0	23.6102	0	0	0	2	0	0	1	0	0	0	5	0	1	0	0	0	0	153	82	98.6	99	18
1712	0	1	0	0	0	1	0	0	0	1	1	0	0	0	0	0	0	1	0	4	0	0	0	1	0	0	22.1137	0	0	0	2	0	0	1	0	0	0	13	0	0	0	1	0	0	115	96	98.7	92	17
1713	0	0	0	1	0	1	0	0	0	1	1	0	0	0	0	0	0	1	1	3	1	0	0	0	0	0	23.6691	0	0	0	1	0	1	0	0	0	0	13	0	0	0	1	0	0	130	93	98.5	140	27
1714	0	0	1	0	0	1	0	0	0	1	1	0	0	0	0	0	0	1	0	3	1	0	0	0	0	0	26.7577	0	0	0	0	1	0	0	0	0	0	0	1	0	0	0	0	0	129	75	98	73	16
1715	1	0	0	0	0	1	0	0	0	1	1	0	0	0	0	0	0	1	0	3	1	0	0	0	0	0					0	1	0	0	0	0	0	0	1	0	0	0	0	0	103	65	98.8	77	18
1716	0	0	1	0	0	1	0	0	0	1	1	0	0	0	0	0	0	1	0	3	1	0	0	0	0	0	32.24	1	0	0	0	1	0	0	0	0	0	0	1	0	0	0	0	0	110	72	97.6	74	17
1717	1	0	0	0	0	1	0	0	0	1	0	0	0	1	0	0	0	4	0	3	1	0	0	0	0	0	30.7561	1	0	0	3	0	0	0	1	0	0	4	0	1	0	0	0	0	165	88	99.1	80	23
1718	0	0	0	1	0	1	0	0	0	1	1	0	0	0	0	0	0	1	0	3	1	0	0	0	0	0	25.1391	0	0	0	0	1	0	0	0	0	0	0	1	0	0	0	0	0	118	79	97.8	82	16
1719	0	0	1	0	0	1	0	0	0	1	0	0	0	1	0	0	0	4	0	2	0	0	1	0	0	1	30.1038	1	0	0	5	0	0	0	0	1	0	22	0	0	0	0	1	0	131	72	99	93	16
1720	0	0	1	0	0	1	0	0	0	1	1	0	0	0	0	0	0	1	0	4	0	0	0	1	0	0	21.6655	0	0	0	0	1	0	0	0	0	0	0	1	0	0	0	0	0	116	70	98.6	90	17
1721	0	0	0	1	0	1	0	0	0	1	0	0	0	1	0	0	0	4	1	4	0	0	0	1	0	0	23.246	0	0	0	9	0	0	0	0	0	1	45	0	0	0	0	0	1	168	84	98	67	16
1722	0	0	1	0	0	1	0	0	0	1	1	0	0	0	0	0	0	1	0	3	1	0	0	0	0	0	24.0121	0	0	0	0	1	0	0	0	0	0	0	1	0	0	0	0	0	98	56	98.1	70	15
1723	0	0	1	0	0	1	0	0	0	1	1	0	0	0	0	0	0	1	0	3	1	0	0	0	0	0	35.2946	1	0	0	0	1	0	0	0	0	0	0	1	0	0	0	0	0	110	65	98.4	89	18
1724	0	0	1	0	0	1	0	0	0	1	1	0	0	0	0	0	0	1	0	3	1	0	0	0	0	0					0	1	0	0	0	0	0	0	1	0	0	0	0	0	105	69	97.6	73	12
1725	0	0	1	0	0	1	0	0	0	1	1	0	0	0	0	0	0	1	1	3	1	0	0	0	0	0	31.4326	1	0	0	0	1	0	0	0	0	0	0	1	0	0	0	0	0	112	72	98.1	108	23
1726	1	0	0	0	0	1	0	0	0	1	1	0	0	0	0	0	0	1	0	3	1	0	0	0	0	0	37.3375	1	0	0	0	1	0	0	0	0	0	-4	1	0	0	0	0	0	144	91	98	77	16
1727	0	0	1	0	0	1	0	0	0	1	1	0	0	0	0	0	0	1	0	3	1	0	0	0	0	0	23.0297	0	0	0	1	0	1	0	0	0	0	6	0	0	1	0	0	0	143	67	101.1	85	42
1728	0	0	1	0	0	1	0	0	0	1	0	0	0	0	1	0	0	5	0	1	0	1	0	0	0	1	18.4676	0	0	0	6	0	0	0	0	1	0	5	0	1	0	0	0	0	97	59	99.4	93	20
1729	0	0	0	1	0	1	0	0	0	1	0	0	1	0	0	0	0	3	0	3	1	0	0	0	0	0	29.9176	0	0	0	3	0	0	0	1	0	0	8	0	0	1	0	0	0	112	61	103.2	100	20
1730	0	0	0	1	0	1	0	0	0	1	0	0	0	0	1	0	0	5	1	3	1	0	0	0	0	0	22.1003	0	0	0	3	0	0	0	1	0	0	5	0	1	0	0	0	0	151	90	98	102	20
1731	0	0	1	0	0	1	0	0	0	1	1	0	0	0	0	0	0	1	0	3	1	0	0	0	0	0	31.2476	1	0	0	0	1	0	0	0	0	0	0	1	0	0	0	0	0	104	64	98.2	64	16
1732	0	1	0	0	0	1	0	0	0	1	0	0	0	0	1	0	0	5	0	5	0	0	0	0	1	1	28.263	0	0	0	6	0	0	0	0	1	0	9	0	0	1	0	0	0	102	71	100.1	105	18
1733	1	0	0	0	0	1	0	0	0	1	0	0	0	0	0	0	1	7	1	1	0	1	0	0	0	1	22.9481	0	0	0	8	0	0	0	0	1	0	29	0	0	0	0	0	1	150	80	98.4	85	20
1734	0	0	1	0	0	1	0	0	0	1	0	0	0	0	1	0	0	5	1	1	0	1	0	0	0	1	22.7771	0	0	0	5	0	0	0	0	1	0	0	1	0	0	0	0	0	64	56	100.3	128	30
1735	1	0	0	0	0	1	0	0	0	1	1	0	0	0	0	0	0	1	1	3	1	0	0	0	0	0	35.4979	1	0	0	0	1	0	0	0	0	0	0	1	0	0	0	0	0	154	97	99.1	77	38
1736	0	0	1	0	0	1	0	0	0	1	0	0	0	1	0	0	0	4	1	2	0	0	1	0	0	1	18.5229	0	0	0	5	0	0	0	0	1	0	11	0	0	0	1	0	0	144	64	98.2	64	16
1737	0	0	1	0	0	1	0	0	0	1	0	0	0	0	0	1	0	6	0	1	0	1	0	0	0	0	31.9676	1	0	0	5	0	0	0	0	1	0	10	0	0	1	0	0	0	226	93	101	120	18
1738	0	0	1	0	0	1	0	0	0	1	0	0	1	0	0	0	0	3	0	3	1	0	0	0	0	0	35.1275	1	0	0	3	0	0	0	1	0	0	8	0	0	1	0	0	0	137	82	96.7	92	18
1739	0	0	1	0	0	1	0	0	0	1	1	0	0	0	0	0	0	1	1	3	1	0	0	0	0	0	19.139	0	0	0	2	0	0	1	0	0	0	13	0	0	0	1	0	0	114	61	102.6	109	16
1740	1	0	0	0	0	1	0	0	0	1	0	0	1	0	0	0	0	3	1	2	0	0	1	0	0	0					6	0	0	0	0	1	0	24	0	0	0	0	1	0	146	78	99.4	85	20
1741	0	0	1	0	0	1	0	0	0	1	0	0	1	0	0	0	0	3	0	3	1	0	0	0	0	0	19.4711	0	0	0	3	0	0	0	1	0	0	0	1	0	0	0	0	0	120	55	98.9	91	16
1742	0	0	1	0	0	1	0	0	0	1	0	0	0	1	0	0	0	4	1	1	0	1	0	0	0	0	34.1292	1	0	0	5	0	0	0	0	1	0	15	0	0	0	1	0	0	181	99	99.4	104	26
1743	0	0	1	0	0	1	0	0	0	1	0	0	0	0	1	0	0	5	1	1	0	1	0	0	0	0	26.0299	0	0	0	5	0	0	0	0	1	0	11	0	0	0	1	0	0	149	69	98	71	30
1744	0	1	0	0	0	1	0	0	0	1	1	0	0	0	0	0	0	1	1	4	0	0	0	1	0	0	33.3513	1	0	0	0	1	0	0	0	0	0	-2	1	0	0	0	0	0	152	68		144
1745	0	0	1	0	0	1	0	0	0	1	0	1	0	0	0	0	0	2	0	3	1	0	0	0	0	0	30.2091	1	0	0	1	0	1	0	0	0	0	5	0	1	0	0	0	0	139	94	99.8	99	18
1746	1	0	0	0	0	1	0	0	0	1	1	0	0	0	0	0	0	1	0	1	0	1	0	0	0	0	33.4466	1	0	0	0	1	0	0	0	0	0	0	1	0	0	0	0	0	117	81	97.8	83	18
1747	0	0	1	0	0	1	0	0	0	1	0	1	0	0	0	0	0	2	1	4	0	0	0	1	0	0	25.4781	0	0	0	0	1	0	0	0	0	0	5	0	1	0	0	0	0	124	65	99.6	79	26
1748	0	0	0	1	0	1	0	0	0	1	0	1	0	0	0	0	0	2	1	1	0	1	0	0	0	0	38.6224	1	0	0	1	0	1	0	0	0	0	5	0	1	0	0	0	0	154	105	100	99	18
1749	0	0	1	0	0	1	0	0	0	1	0	0	1	0	0	0	0	3	1	4	0	0	0	1	0	0	31.0979	1	0	0	2	0	0	1	0	0	0	11	0	0	0	1	0	0	150	73	109	105	25
1750	0	0	1	0	0	1	0	0	0	1	0	0	1	0	0	0	0	3	1	1	0	1	0	0	0	0	23.2693	0	0	0	3	0	0	0	1	0	0	6	0	0	1	0	0	0	171	90	98	81	17
1751	0	0	1	0	0	1	0	0	0	1	1	0	0	0	0	0	0	1	1	3	1	0	0	0	0	0	26.9635	0	0	0	1	0	1	0	0	0	0	-4	1	0	0	0	0	0	141	62	101.6	82	26
1752	0	0	1	0	0	1	0	0	0	1	0	0	1	0	0	0	0	3	1	3	1	0	0	0	0	0	30.2733	1	0	0	7	0	0	0	0	1	0	30	0	0	0	0	0	1	151	79	98.8	101	21
1753	1	0	0	0	0	1	0	0	0	1	1	0	0	0	0	0	0	1	1	1	0	1	0	0	0	0	34.1855	1	0	0	0	1	0	0	0	0	0	0	1	0	0	0	0	0	124	79	101	104	20
1754	0	0	1	0	0	1	0	0	0	1	0	0	1	0	0	0	0	3	1	4	0	0	0	1	0	0	24.534	0	0	0	2	0	0	1	0	0	0	10	0	0	1	0	0	0	104	61	101.5	90	26
1755	0	0	1	0	0	1	0	0	0	1	0	0	0	0	0	1	0	6	1	1	0	1	0	0	0	1					6	0	0	0	0	1	0	11	0	0	0	1	0	0	124	87	97.9	102	26
1756	1	0	0	0	0	1	0	0	0	1	0	0	1	0	0	0	0	3	1	2	0	0	1	0	0	0	26.2966	0	0	0	3	0	0	0	1	0	0	23	0	0	0	0	1	0	114	65	99	81	17
1757	1	0	0	0	0	1	0	0	0	1	1	0	0	0	0	0	0	1	1	3	1	0	0	0	0	0	26.8787	0	0	0	0	1	0	0	0	0	0	5	0	1	0	0	0	0	119	68	99	89	36
1758	0	0	1	0	0	1	0	0	0	1	0	1	0	0	0	0	0	2	0	3	1	0	0	0	0	0	28.2401	0	0	0	0	1	0	0	0	0	0	0	1	0	0	0	0	0	125	77	97.9	93	18
1759	1	0	0	0	0	1	0	0	0	1	1	0	0	0	0	0	0	1	0	3	1	0	0	0	0	0	33.4566	1	0	0	0	1	0	0	0	0	0	0	1	0	0	0	0	0	93	62	97.6	92	22
1760	0	1	0	0	0	1	0	0	0	1	0	0	1	0	0	0	0	3	1	4	0	0	0	1	0	0	20.5693	0	0	0	3	0	0	0	1	0	0	11	0	0	0	1	0	0	133	66	104	98	28
1761	0	0	0	0	1	1	0	0	0	1	0	1	0	0	0	0	0	2	0	3	1	0	0	0	0	0	25.6377	0	0	0	1	0	1	0	0	0	0	0	1	0	0	0	0	0	143	84	100	98	18
1762	0	1	0	0	0	1	0	0	0	1	0	1	0	0	0	0	0	2	1	5	0	0	0	0	1	0	25.2595	0	0	0	1	0	1	0	0	0	0	0	1	0	0	0	0	0	122	83	99	94	20
1763	0	1	0	0	0	1	0	0	0	1	0	1	0	0	0	0	0	2	1	4	0	0	0	1	0	0	27.3175	0	0	0	1	0	1	0	0	0	0	0	1	0	0	0	0	0	138	82	103	114	22
1764	0	0	0	1	0	1	0	0	0	1	0	0	0	1	0	0	0	4	1	5	0	0	0	0	1	0	25.3444	0	0	0	4	0	0	0	1	0	0	8	0	0	1	0	0	0	130	71	99	87	21
1765	1	0	0	0	0	1	0	0	0	1	0	0	0	1	0	0	0	4	1	2	0	0	1	0	0	0	24.2513	0	0	0	3	0	0	0	1	0	0	5	0	1	0	0	0	0	125	74	99	73	16
1766	1	0	0	0	0	1	0	0	0	1	0	1	0	0	0	0	0	2	1	2	0	0	1	0	0	0	37.233	1	0	0	2	0	0	1	0	0	0	11	0	0	0	1	0	0	174	84	98	104	26
1767	0	0	0	1	0	1	0	0	0	1	0	0	1	0	0	0	0	3	1	5	0	0	0	0	1	0	25.6055	0	0	0	3	0	0	0	1	0	0	5	0	1	0	0	0	0	163	73	98	102	20
1768	0	0	1	0	0	1	0	0	0	1	0	0	0	1	0	0	0	4	1	3	1	0	0	0	0	0	30.2091	1	0	0	7	0	0	0	0	1	0	10	0	0	1	0	0	0	164	81	98.6	90	20
1769	0	1	0	0	0	1	0	0	0	1	0	1	0	0	0	0	0	2	1	3	1	0	0	0	0	0	33.9125	1	0	0	0	1	0	0	0	0	0	5	0	1	0	0	0	0	116	77	99	86	18
1770	0	0	1	0	0	1	0	0	0	1	0	0	0	0	1	0	0	5	0	5	0	0	0	0	1	0	28.2554	0	0	0	5	0	0	0	0	1	0	-2	1	0	0	0	0	0	163	78	99.5	106	18
1771	0	0	1	0	0	1	0	0	0	1	0	0	1	0	0	0	0	3	1	3	1	0	0	0	0	0	25.7153	0	0	0	1	0	1	0	0	0	0	0	1	0	0	0	0	0	131	79	101.5	94	28
1772	0	0	0	1	0	1	0	0	0	1	1	0	0	0	0	0	0	1	1	3	1					0					0	1	0	0	0	0	0	11	0	0	0	1	0	0	141	93	99	107	44
1773	0	0	1	0	0	1	0	0	0	1	0	0	0	0	1	0	0	5	0	1	0	1	0	0	0	0	19.4711	0	0	0	4	0	0	0	1	0	0	11	0	0	0	1	0	0	129	64	98.8	130	24
1774	0	0	1	0	0	1	0	0	0	1	0	0	0	1	0	0	0	4	0	4	0	0	0	1	0	0	16.2945	0	0	1	4	0	0	0	1	0	0	12	0	0	0	1	0	0	112	69	100.8	89	24
1775	1	0	0	0	0	1	0	0	0	1	0	1	0	0	0	0	0	2	1	2	0	0	1	0	0	0	33.0168	1	0	0	3	0	0	0	1	0	0	19	0	0	0	0	1	0	112	70	102	97	18
1776	1	0	0	0	0	1	0	0	0	1	0	1	0	0	0	0	0	2	1	2	0	0	1	0	0	0	33.642	1	0	0	1	0	1	0	0	0	0	14	0	0	0	1	0	0	106	64	99	69	18
1777	0	0	1	0	0	1	0	0	0	1	1	0	0	0	0	0	0	1	1	3	1	0	0	0	0	0	35.9963	1	0	0	0	1	0	0	0	0	0	0	1	0	0	0	0	0	137	65	98	100	38
1778	0	0	1	0	0	1	0	0	0	1	1	0	0	0	0	0	0	1	1	3	1	0	0	0	0	0	31.0947	1	0	0	0	1	0	0	0	0	0	0	1	0	0	0	0	0	125	58	103.2	93	30
1779	0	0	1	0	0	1	0	0	0	1	0	1	0	0	0	0	0	2	1	1	0	1	0	0	0	0	29.0451	0	0	0	1	0	1	0	0	0	0	7	0	0	1	0	0	0	110	72	98.2	100	23
1780	0	0	1	0	0	1	0	0	0	1	0	0	0	0	0	1	0	6	1	1	0	1	0	0	0	1	29.9313	0	0	0	6	0	0	0	0	1	0	16	0	0	0	1	0	0	105	59	97.6	75	11
1781	0	0	0	0	1	1	0	0	0	1	0	0	0	1	0	0	0	4	0	3	1	0	0	0	0	0	27.7662	0	0	0	3	0	0	0	1	0	0	0	1	0	0	0	0	0	125	58	98	80	16
1782	0	0	0	0	1	1	0	0	0	1	0	0	0	1	0	0	0	4	1	3	1	0	0	0	0	0	35.4863	1	0	0	6	0	0	0	0	1	0	9	0	0	1	0	0	0	110	73	98	85	18
1783	0	0	1	0	0	1	0	0	0	1	0	1	0	0	0	0	0	2	0	3	1	0	0	0	0	0	24.9426	0	0	0	1	0	1	0	0	0	0	6	0	0	1	0	0	0	175	70	98	112	22
1784	1	0	0	0	0	1	0	0	0	1	0	0	1	0	0	0	0	3	1	3	1	0	0	0	0	0	34.8087	1	0	0	2	0	0	1	0	0	0	1	0	1	0	0	0	0	128	84	100	100	19
1785	0	0	0	0	1	1	0	0	0	1	1	0	0	0	0	0	0	1	1	3	1	0	0	0	0	0	35.7513	1	0	0	0	1	0	0	0	0	0	0	1	0	0	0	0	0	138	96	98	118	20
1786	0	0	1	0	0	1	0	0	0	1	0	0	1	0	0	0	0	3	0	5	0	0	0	0	1	0	33.2031	1	0	0	1	0	1	0	0	0	0	0	1	0	0	0	0	0	113	63	102	110	26
1787	0	0	1	0	0	1	0	0	0	1	0	0	0	1	0	0	0	4	0	3	1	0	0	0	0	0	26.4024	0	0	0	4	0	0	0	1	0	0	0	1	0	0	0	0	0	139	69	98	134	28
1788	0	0	1	0	0	1	0	0	0	1	0	1	0	0	0	0	0	2	1	3	1	0	0	0	0	0	25.9701	0	0	0	0	1	0	0	0	0	0	4	0	1	0	0	0	0	141	96	103	114	25
1789	0	0	1	0	0	1	0	0	0	1	0	0	0	1	0	0	0	4	1	5	0	0	0	0	1	0	32.5964	1	0	0	6	0	0	0	0	1	0	6	0	0	1	0	0	0	119	58	100	84	24
1790	0	0	1	0	0	1	0	0	0	1	0	1	0	0	0	0	0	2	1	3	1	0	0	0	0	0	33.642	1	0	0	0	1	0	0	0	0	0	5	0	1	0	0	0	0	134	78	102	109	30
1791	0	0	1	0	0	1	0	0	0	1	1	0	0	0	0	0	0	1	1	3	1	0	0	0	0	0	28.566	0	0	0	1	0	1	0	0	0	0	5	0	1	0	0	0	0	123	76	100.4	74	34
1792	0	1	0	0	0	1	0	0	0	1	0	0	1	0	0	0	0	3	1	4	0	0	0	1	0	0	31.5886	1	0	0	1	0	1	0	0	0	0	0	1	0	0	0	0	0	150	91	99	69	16
1793	0	0	1	0	0	1	0	0	0	1	0	0	0	1	0	0	0	4	1	3	1	0	0	0	0	0	26.7706	0	0	0	2	0	0	1	0	0	0	22	0	0	0	0	1	0	134	76	98.1	66	18
1794	0	0	1	0	0	1	0	0	0	1	0	0	1	0	0	0	0	3	1	4	0	0	0	1	0	0	26.2649	0	0	0	2	0	0	1	0	0	0	3	0	1	0	0	0	0	130	81	101	110	22
1795	0	0	1	0	0	1	0	0	0	1	1	0	0	0	0	0	0	1	0	2	0	0	1	0	0	0	35.4824	1	0	0	0	1	0	0	0	0	0	0	1	0	0	0	0	0	125	68	98.5	70	30
1796	0	0	1	0	0	1	0	0	0	1	0	0	1	0	0	0	0	3	0	4	0	0	0	1	0	0	23.7901	0	0	0	4	0	0	0	1	0	0	16	0	0	0	1	0	0	116	61	98.1	87	35
1797	0	0	1	0	0	1	0	0	0	1	0	1	0	0	0	0	0	2	1	4	0	0	0	1	0	0	21.4536	0	0	0	0	1	0	0	0	0	0	3	0	1	0	0	0	0	117	73	103	95	22
1798	1	0	0	0	0	1	0	0	0	1	0	0	1	0	0	0	0	3	1	4	0	0	0	1	0	0	25.0995	0	0	0	2	0	0	1	0	0	0	0	1	0	0	0	0	0	111	78	93	109	26
1799	0	0	1	0	0	1	0	0	0	1	1	0	0	0	0	0	0	1	1	3	1	0	0	0	0	0	24.0882	0	0	0	4	0	0	0	1	0	0	21	0	0	0	0	1	0	130	82	100.4	124	24
1800	1	0	0	0	0	1	0	0	0	1	0	1	0	0	0	0	0	2	1	3	1	0	0	0	0	0	26.9896	0	0	0	1	0	1	0	0	0	0	5	0	1	0	0	0	0	140	72	103	85	14
1801	0	0	1	0	0	1	0	0	0	1	0	1	0	0	0	0	0	2	0	3	1	0	0	0	0	0	33.2479	1	0	0	0	1	0	0	0	0	0	-4	1	0	0	0	0	0	129	74	101	114	20
1802	1	0	0	0	0	1	0	0	0	1	0	1	0	0	0	0	0	2	1	3	1	0	0	0	0	0					1	0	1	0	0	0	0	16	0	0	0	1	0	0	157	105	101	175	24
1803	0	0	1	0	0	1	0	0	0	1	0	1	0	0	0	0	0	2	1	2	0	0	1	0	0	0	24.8768	0	0	0	8	0	0	0	0	1	0	35	0	0	0	0	0	1	92	54	107.8	0	17
1804	0	0	1	0	0	1	0	0	0	1	0	1	0	0	0	0	0	2	1	3	1	0	0	0	0	0	35.1111	1	0	0	1	0	1	0	0	0	0	14	0	0	0	1	0	0	132	78	103	114	20
1805	0	0	1	0	0	1	0	0	0	1	1	0	0	0	0	0	0	1	1	2	0	0	1	0	0	0	27.4348	0	0	0	1	0	1	0	0	0	0	12	0	0	0	1	0	0	103	55	99	109	18
1806	1	0	0	0	0	1	0	0	0	1	1	0	0	0	0	0	0	1	1	3	1	0	0	0	0	0					0	1	0	0	0	0	0	3	0	1	0	0	0	0	116	68	102	96	19
1807	1	0	0	0	0	1	0	0	0	1	0	0	0	0	1	0	0	5	0	2	0	0	1	0	0	0	22.5215	0	0	0	7	0	0	0	0	1	0	10	0	0	1	0	0	0	174	73	100	69	21
1808	0	0	1	0	0	1	0	0	0	1	1	0	0	0	0	0	0	1	1	3	1	0	0	0	0	0	28.3604	0	0	0	0	1	0	0	0	0	0	0	1	0	0	0	0	0	128	66	100	115	24
1809	0	0	0	1	0	1	0	0	0	1	0	0	1	0	0	0	0	3	1	4	0	0	0	1	0	0					2	0	0	1	0	0	0	7	0	0	1	0	0	0	132	92	98	95	23
1810	0	0	1	0	0	1	0	0	0	1	0	0	1	0	0	0	0	3	1	4	0	0	0	1	0	0	24.5779	0	0	0	1	0	1	0	0	0	0	10	0	0	1	0	0	0	117	68	99	124	32
1811	0	0	1	0	0	1	0	0	0	1	0	0	0	1	0	0	0	4	0	1	0	1	0	0	0	0	29.0437	0	0	0	3	0	0	0	1	0	0	0	1	0	0	0	0	0	126	67	97	104	17
1812	0	1	0	0	0	1	0	0	0	1	1	0	0	0	0	0	0	1	1	3	1	0	0	0	0	0	27.2509	0	0	0	0	1	0	0	0	0	0	8	0	0	1	0	0	0	117	77	99	110	24
1813	0	0	1	0	0	1	0	0	0	1	0	0	1	0	0	0	0	3	1	4	0	0	0	1	0	0	22.2041	0	0	0	2	0	0	1	0	0	0	5	0	1	0	0	0	0	135	90	98	102	20
1814	0	0	1	0	0	1	0	0	0	1	1	0	0	0	0	0	0	1	1	1	0	1	0	0	0	0	29.8177	0	0	0	1	0	1	0	0	0	0	-10	1	0	0	0	0	0	101	52	101.1	95	22
1815	1	0	0	0	0	1	0	0	0	1	0	1	0	0	0	0	0	2	1	1	0	1	0	0	0	0	24.2215	0	0	0	2	0	0	1	0	0	0	11	0	0	0	1	0	0	130	73	102.6	99	28
1816	0	0	1	0	0	1	0	0	0	1	1	0	0	0	0	0	0	1	1	3	1	0	0	0	0	0					1	0	1	0	0	0	0	0	1	0	0	0	0	0	134	75	102	93	19
1817	0	0	1	0	0	1	0	0	0	1	1	0	0	0	0	0	0	1	1	3	1	0	0	0	0	0	27.271	0	0	0	1	0	1	0	0	0	0	5	0	1	0	0	0	0	115	65	98.2	114	48
1818	0	0	0	1	0	1	0	0	0	1	0	0	0	1	0	0	0	4	1	3	1	0	0	0	0	0	23.8054	0	0	0	4	0	0	0	1	0	0	0	1	0	0	0	0	0	117	71	99	80	24
1819	0	0	1	0	0	1	0	0	0	1	0	0	0	1	0	0	0	4	1	5	0	0	0	0	1	0	26.6436	0	0	0	3	0	0	0	1	0	0	5	0	1	0	0	0	0	159	91	100	103	20
1820	0	1	0	0	0	1	0	0	0	1	0	1	0	0	0	0	0	2	1	3	1	0	0	0	0	0	33.5938	1	0	0	0	1	0	0	0	0	0	0	1	0	0	0	0	0	137	94	100	116	18
1821	1	0	0	0	0	1	0	0	0	1	1	0	0	0	0	0	0	1	1	3	1	0	0	0	0	0	26.5625	0	0	0	2	0	0	1	0	0	0	19	0	0	0	0	1	0	195	104	100	111	19
1822	1	0	0	0	0	1	0	0	0	1	0	0	1	0	0	0	0	3	1	3	1	0	0	0	0	0	23.5294	0	0	0	1	0	1	0	0	0	0	0	1	0	0	0	0	0	124	70	101.3	81	26
1823	1	0	0	0	0	1	0	0	0	1	0	1	0	0	0	0	0	2	0	4	0	0	0	1	0	0	21.6713	0	0	0	1	0	1	0	0	0	0	5	0	1	0	0	0	0	128	78	100.2	78	20
1824	0	0	1	0	0	1	0	0	0	1	1	0	0	0	0	0	0	1	0	3	1	0	0	0	0	0	25.9403	0	0	0	0	1	0	0	0	0	0	0	1	0	0	0	0	0	114	72	98.1	84	16
1825	1	0	0	0	0	1	0	0	0	1	1	0	0	0	0	0	0	1	1	3	1	0	0	0	0	0	27.5873	0	0	0	0	1	0	0	0	0	0	0	1	0	0	0	0	0	110	71	98.1	82	22
1826	1	0	0	0	0	1	0	0	0	1	0	0	0	0	0	1	0	6	1	1	0	1	0	0	0	1					7	0	0	0	0	1	0	0	1	0	0	0	0	0	142	65	102	85	22
1827	0	1	0	0	0	1	0	0	0	1	0	1	0	0	0	0	0	2	1	3	1	0	0	0	0	0	27.1706	0	0	0	1	0	1	0	0	0	0	5	0	1	0	0	0	0	120	79	99	104	40
1828	1	0	0	0	0	1	0	0	0	1	1	0	0	0	0	0	0	1	0	3	1	0	0	0	0	0					1	0	1	0	0	0	0	0	1	0	0	0	0	0	106	62	102.6	82	17
1829	0	0	0	0	1	1	0	0	0	1	0	0	0	1	0	0	0	4	1	1	0	1	0	0	0	0	27.8943	0	0	0	3	0	0	0	1	0	0	10	0	0	1	0	0	0	105	54	100	81	29
1830	0	0	1	0	0	1	0	0	0	1	1	0	0	0	0	0	0	1	1	3	1	0	0	0	0	0	27.7634	0	0	0	0	1	0	0	0	0	0	0	1	0	0	0	0	0	136	72	103	112	22
1831	1	0	0	0	0	1	0	0	0	1	0	0	0	0	1	0	0	5	0	2	0	0	1	0	0	0	19.1406	0	0	0	12	0	0	0	0	0	1	25	0	0	0	0	1	0	102	61	98.5	91	20
1832	0	0	1	0	0	1	0	0	0	1	0	1	0	0	0	0	0	2	1	3	1	0	0	0	0	0	23.5483	0	0	0	2	0	0	1	0	0	0	19	0	0	0	0	1	0	125	77	99.1	127	35
1833	1	0	0	0	0	1	0	0	0	1	1	0	0	0	0	0	0	1	0	3	1	0	0	0	0	0	36.5798	1	0	0	0	1	0	0	0	0	0	5	0	1	0	0	0	0	110	79	98.9	114	20
1834	1	0	0	0	0	1	0	0	0	1	0	0	0	0	0	0	1	7	0	1	0	1	0	0	0	1	17.7458	0	0	1	8	0	0	0	0	1	0	22	0	0	0	0	1	0	91	55	97	133	26
1835	0	0	1	0	0	1	0	0	0	1	0	0	0	1	0	0	0	4	0	1	0	1	0	0	0	1					4	0	0	0	1	0	0	0	1	0	0	0	0	0	99	58	100.1	94	35
1836	0	0	1	0	0	1	0	0	0	1	0	0	1	0	0	0	0	3	0	3	1	0	0	0	0	0	31.1235	1	0	0	1	0	1	0	0	0	0	5	0	1	0	0	0	0	109	63	101	74	26
1837	1	0	0	0	0	1	0	0	0	1	0	0	0	0	1	0	0	5	0	2	0	0	1	0	0	0	32.4557	1	0	0	4	0	0	0	1	0	0	23	0	0	0	0	1	0	130	90	102.2	120	20
1838	0	0	0	1	0	1	0	0	0	1	0	1	0	0	0	0	0	2	1	3	1	0	0	0	0	0	42.723	1	1	0	2	0	0	1	0	0	0	1	0	1	0	0	0	0	126	70	97	109	26
1839	1	0	0	0	0	1	0	0	0	1	0	1	0	0	0	0	0	2	1	2	0	0	1	0	0	0	25.4581	0	0	0	1	0	1	0	0	0	0	5	0	1	0	0	0	0	140	74	98.2	97	20
1840	0	0	1	0	0	1	0	0	0	1	0	0	0	1	0	0	0	4	1	3	1	0	0	0	0	0	30.0529	1	0	0	4	0	0	0	1	0	0	10	0	0	1	0	0	0	142	57	99.9	73	25
1841	0	0	1	0	0	1	0	0	0	1	1	0	0	0	0	0	0	1	1	3	1	0	0	0	0	0	19.8502	0	0	0	1	0	1	0	0	0	0	27	0	0	0	0	1	0	121	48	99.7	0	22
1842	0	0	1	0	0	1	0	0	0	1	1	0	0	0	0	0	0	1	1	3	1	0	0	0	0	0	37.6301	1	0	0	0	1	0	0	0	0	0	0	1	0	0	0	0	0	146	91	99	101	24
1843	0	0	0	1	0	1	0	0	0	1	0	0	0	1	0	0	0	4	1	1	0	1	0	0	0	0	27.9108	0	0	0	9	0	0	0	0	0	1	39	0	0	0	0	0	1	119	73	99.6	71	15
1844	0	0	1	0	0	1	0	0	0	1	1	0	0	0	0	0	0	1	1	3	1	0	0	0	0	0	28.6851	0	0	0	1	0	1	0	0	0	0	0	1	0	0	0	0	0	133	78	101	99	18
1845	0	0	1	0	0	1	0	0	0	1	0	0	0	0	1	0	0	5	1	3	1	0	0	0	0	0	26.5319	0	0	0	4	0	0	0	1	0	0	16	0	0	0	1	0	0	77	35	96.8	154	35
1846	0	0	0	1	0	1	0	0	0	1	0	0	0	1	0	0	0	4	1	3	1	0	0	0	0	0	24.977	0	0	0	2	0	0	1	0	0	0	5	0	1	0	0	0	0	164	74	100	105	28
1847	1	0	0	0	0	1	0	0	0	1	1	0	0	0	0	0	0	1	1	3	1	0	0	0	0	0					0	1	0	0	0	0	0	0	1	0	0	0	0	0	135	87	101	108	18
1848	0	0	0	1	0	1	0	0	0	1	0	0	0	0	0	1	0	6	0	3	1	0	0	0	0	0	32.8947	1	0	0	5	0	0	0	0	1	0	11	0	0	0	1	0	0	165	67	98	72	24
1849	0	0	1	0	0	1	0	0	0	1	1	0	0	0	0	0	0	1	1	3	1	0	0	0	0	0	31.301	1	0	0	0	1	0	0	0	0	0	5	0	1	0	0	0	0	170	106	98.3	96	24
1850	1	0	0	0	0	1	0	0	0	1	0	1	0	0	0	0	0	2	1	3	1	0	0	0	0	0	22.231	0	0	0	0	1	0	0	0	0	0	0	1	0	0	0	0	0	114	76	101.6	106	18
1851	0	0	1	0	0	1	0	0	0	1	0	0	1	0	0	0	0	3	1	3	1	0	0	0	0	0	25.7153	0	0	0	1	0	1	0	0	0	0	10	0	0	1	0	0	0	129	81	99.8	71	18
1852	0	0	1	0	0	1	0	0	0	1	1	0	0	0	0	0	0	1	1	3	1	0	0	0	0	0	26.6057	0	0	0	0	1	0	0	0	0	0	0	1	0	0	0	0	0	92	69	97.9	75	24
1853	0	0	1	0	0	1	0	0	0	1	1	0	0	0	0	0	0	1	1	3	1	0	0	0	0	0	30.2942	1	0	0	0	1	0	0	0	0	0	10	0	0	1	0	0	0	121	57	97.9	72	54
1854	1	0	0	0	0	1	0	0	0	1	0	0	1	0	0	0	0	3	1	3	1	0	0	0	0	0	21.1553	0	0	0	3	0	0	0	1	0	0	11	0	0	0	1	0	0	171	102	97.6	98	17
1855	1	0	0	0	0	1	0	0	0	1	0	0	0	1	0	0	0	4	0	1	0	1	0	0	0	1					8	0	0	0	0	1	0	24	0	0	0	0	1	0	187	72	100	83	18
1856	0	0	1	0	0	1	0	0	0	1	0	1	0	0	0	0	0	2	1	3	1	0	0	0	0	0	21.9566	0	0	0	2	0	0	1	0	0	0	5	0	1	0	0	0	0	141	70	98.2	100	24
1857	0	0	0	0	1	1	0	0	0	1	0	1	0	0	0	0	0	2	1	3	1	0	0	0	0	0	33.8383	1	0	0	0	1	0	0	0	0	0	-4	1	0	0	0	0	0	140	89	100	124	18
1858	0	0	0	1	0	1	0	0	0	1	0	0	1	0	0	0	0	3	0	4	0	0	0	1	0	0	29.4321	0	0	0	4	0	0	0	1	0	0	22	0	0	0	0	1	0	117	89	98	105	25
1859	0	0	1	0	0	1	0	0	0	1	0	0	1	0	0	0	0	3	1	3	1	0	0	0	0	0	29.9238	0	0	0	1	0	1	0	0	0	0	0	1	0	0	0	0	0	127	66	99	59	29
1860	1	0	0	0	0	1	0	0	0	1	0	1	0	0	0	0	0	2	1	3	1	0	0	0	0	0	21.8359	0	0	0	1	0	1	0	0	0	0	10	0	0	1	0	0	0	105	73	102.8	89	30
1861	0	0	1	0	0	1	0	0	0	1	0	1	0	0	0	0	0	2	1	3	1	0	0	0	0	0	29.6002	0	0	0	0	1	0	0	0	0	0	1	0	1	0	0	0	0	101	64	97.1	73	30
1862	1	0	0	0	0	1	0	0	0	1	1	0	0	0	0	0	0	1	1	3	1	0	0	0	0	0	40.2344	1	1	0	1	0	1	0	0	0	0	7	0	0	1	0	0	0	157	84	103	120	24
1863	0	1	0	0	0	1	0	0	0	1	0	0	1	0	0	0	0	3	1	2	0	0	1	0	0	1	25.6049	0	0	0	9	0	0	0	0	0	1	22	0	0	0	0	1	0	132	82	99.2	100	16
1864	0	0	1	0	0	1	0	0	0	1	1	0	0	0	0	0	0	1	1	3	1	0	0	0	0	0	25.7496	0	0	0	0	1	0	0	0	0	0	0	1	0	0	0	0	0	92	64	102.4	114	18
1865	0	0	1	0	0	1	0	0	0	1	1	0	0	0	0	0	0	1	1	3	1	0	0	0	0	0	27.7739	0	0	0	0	1	0	0	0	0	0	10	0	0	1	0	0	0	119	72	100.1	102	20
1866	0	0	1	0	0	1	0	0	0	1	1	0	0	0	0	0	0	1	1	3	1	0	0	0	0	0	27.4465	0	0	0	0	1	0	0	0	0	0	0	1	0	0	0	0	0	118	72	98.3	66	24
1867	1	0	0	0	0	1	0	0	0	1	0	0	0	1	0	0	0	4	0	2	0	0	1	0	0	0					9	0	0	0	0	0	1	30	0	0	0	0	0	1	111	70	99.3	89	21
1868	0	0	1	0	0	1	0	0	0	1	0	1	0	0	0	0	0	2	1	3	1	0	0	0	0	0	24.0299	0	0	0	3	0	0	0	1	0	0	11	0	0	0	1	0	0	125	126	101	100	23
1869	0	0	1	0	0	1	0	0	0	1	1	0	0	0	0	0	0	1	1	3	1	0	0	0	0	0	29.736	0	0	0	0	1	0	0	0	0	0	0	1	0	0	0	0	0	126	91	101.1	101	24
1870	0	0	1	0	0	1	0	0	0	1	1	0	0	0	0	0	0	1	0	5	0	0	0	0	1	0	22.702	0	0	0	0	1	0	0	0	0	0	5	0	1	0	0	0	0	116	62	97.7	115	38
1871	1	0	0	0	0	1	0	0	0	1	0	0	1	0	0	0	0	3	0	2	0	0	1	0	0	0	32.3265	1	0	0	2	0	0	1	0	0	0	10	0	0	1	0	0	0	157	72	98	88	24
1872	0	0	0	1	0	1	0	0	0	1	1	0	0	0	0	0	0	1	1	2	0	0	1	0	0	0	27.4775	0	0	0	0	1	0	0	0	0	0	4	0	1	0	0	0	0	107	79	98.9	101	20
1873	0	0	1	0	0	1	0	0	0	1	0	1	0	0	0	0	0	2	1	3	1	0	0	0	0	0	26.3182	0	0	0	2	0	0	1	0	0	0	15	0	0	0	1	0	0	121	64	102.8	175	21
1874	0	0	1	0	0	1	0	0	0	1	1	0	0	0	0	0	0	1	1	3	1	0	0	0	0	0	28.4005	0	0	0	0	1	0	0	0	0	0	0	1	0	0	0	0	0	126	80	102	101	34
1875	1	0	0	0	0	1	0	0	0	1	0	1	0	0	0	0	0	2	0	2	0	0	1	0	0	0	45.8436	1	1	0	1	0	1	0	0	0	0	5	0	1	0	0	0	0	129	66	100	103	27
1876	0	0	1	0	0	1	0	0	0	1	0	0	0	0	0	1	0	6	0	1	0	1	0	0	0	1	22.8719	0	0	0	4	0	0	0	1	0	0	16	0	0	0	1	0	0	126	81	98.5	92	17
1877	0	0	1	0	0	1	0	0	0	1	1	0	0	0	0	0	0	1	1	3	1	0	0	0	0	0	26.6436	0	0	0	0	1	0	0	0	0	0	0	1	0	0	0	0	0	142	81	99	110	24
1878	1	0	0	0	0	1	0	0	0	1	0	0	1	0	0	0	0	3	1	1	0	1	0	0	0	0	27.9778	0	0	0	2	0	0	1	0	0	0	37	0	0	0	0	0	1	122	106	101	176	32
1879	0	0	1	0	0	1	0	0	0	1	1	0	0	0	0	0	0	1	1	3	1	0	0	0	0	0	29.0997	0	0	0	0	1	0	0	0	0	0	0	1	0	0	0	0	0	133	73	98.7	86	41
1880	0	0	1	0	0	1	0	0	0	1	1	0	0	0	0	0	0	1	1	3	1	0	0	0	0	0	28.8678	0	0	0	0	1	0	0	0	0	0	5	0	1	0	0	0	0	109	62	103.1	76	25
1881	1	0	0	0	0	1	0	0	0	1	0	0	1	0	0	0	0	3	1	4	0	0	0	1	0	0	22.1635	0	0	0	5	0	0	0	0	1	0	37	0	0	0	0	0	1	107	71	99.7	89	16
1882	0	0	1	0	0	1	0	0	0	1	0	0	0	1	0	0	0	4	0	4	0	0	0	1	0	0	25.5588	0	0	0	3	0	0	0	1	0	0	0	1	0	0	0	0	0	86	52	99	94	22
1883	0	0	1	0	0	1	0	0	0	1	0	0	0	1	0	0	0	4	0	5	0	0	0	0	1	0	30.7626	1	0	0	4	0	0	0	1	0	0	8	0	0	1	0	0	0	128	59	98.2	88	26
1884	1	0	0	0	0	1	0	0	0	1	0	1	0	0	0	0	0	2	0	3	1	0	0	0	0	0	31.4196	1	0	0	1	0	1	0	0	0	0	0	1	0	0	0	0	0	168	106	100.5	93	22
1885	0	1	0	0	0	1	0	0	0	1	0	0	1	0	0	0	0	3	0	2	0	0	1	0	0	0	41.9722	1	1	0	1	0	1	0	0	0	0	11	0	0	0	1	0	0	126	87	101	111	20
1886	0	0	0	1	0	1	0	0	0	1	1	0	0	0	0	0	0	1	0	3	1	0	0	0	0	0	25.7868	0	0	0	0	1	0	0	0	0	0	0	1	0	0	0	0	0	112	79	98.8	100	15
1887	0	0	1	0	0	1	0	0	0	1	0	1	0	0	0	0	0	2	0	3	1	0	0	0	0	0	29.273	0	0	0	1	0	1	0	0	0	0	0	1	0	0	0	0	0	130	66	101.5	66	23
1888	0	0	1	0	0	1	0	0	0	1	0	0	0	0	1	0	0	5	1	1	0	1	0	0	0	0	32.05	1	0	0	8	0	0	0	0	1	0	16	0	0	0	1	0	0	131	67	99	65	18
1889	0	0	1	0	0	1	0	0	0	1	0	1	0	0	0	0	0	2	1	3	1	0	0	0	0	0	32.2567	1	0	0	1	0	1	0	0	0	0	-4	1	0	0	0	0	0	121	76	99.6	79	32
1890	0	0	0	1	0	1	0	0	0	1	0	1	0	0	0	0	0	2	0	4	0	0	0	1	0	0					2	0	0	1	0	0	0	5	0	1	0	0	0	0	156	84	97	74	26
1891	0	1	0	0	0	1	0	0	0	1	0	1	0	0	0	0	0	2	0	3	1	0	0	0	0	0	23.9995	0	0	0	2	0	0	1	0	0	0	13	0	0	0	1	0	0	146	54	98.4	94	18
1892	0	0	1	0	0	1	0	0	0	1	1	0	0	0	0	0	0	1	1	3	1	0	0	0	0	0	21.5067	0	0	0	0	1	0	0	0	0	0	0	1	0	0	0	0	0	103	75	98.2	98	18
1893	0	1	0	0	0	1	0	0	0	1	0	0	1	0	0	0	0	3	1	3	1	0	0	0	0	0	26.9896	0	0	0	2	0	0	1	0	0	0	0	1	0	0	0	0	0	135	82	99	86	20
1894	0	0	1	0	0	1	0	0	0	1	0	0	1	0	0	0	0	3	0	3	1	0	0	0	0	0	44.1183	1	1	0	1	0	1	0	0	0	0	1	0	1	0	0	0	0	121	68	101	102	19
1895	0	1	0	0	0	1	0	0	0	1	1	0	0	0	0	0	0	1	1	2	0	0	1	0	0	0					1	0	1	0	0	0	0	10	0	0	1	0	0	0	181	99	102	103	20
1896	0	0	1	0	0	1	0	0	0	1	1	0	0	0	0	0	0	1	1	3	1	0	0	0	0	0	27.4297	0	0	0	0	1	0	0	0	0	0	0	1	0	0	0	0	0	108	68	100.1	90	20
1897	0	0	1	0	0	1	0	0	0	1	0	1	0	0	0	0	0	2	1	3	1	0	0	0	0	0	28.3446	0	0	0	0	1	0	0	0	0	0	5	0	1	0	0	0	0	125	69	100.2	91	40
1898	1	0	0	0	0	1	0	0	0	1	1	0	0	0	0	0	0	1	1	2	0	0	1	0	0	0	34.8161	1	0	0	1	0	1	0	0	0	0	10	0	0	1	0	0	0	125	76	101	106	18
1899	0	0	1	0	0	1	0	0	0	1	1	0	0	0	0	0	0	1	1	3	1	0	0	0	0	0	23.1062	0	0	0	0	1	0	0	0	0	0	5	0	1	0	0	0	0	102	62	101.2	86	13
1900	0	0	1	0	0	1	0	0	0	1	0	1	0	0	0	0	0	2	1	3	1	0	0	0	0	0	22.7809	0	0	0	5	0	0	0	0	1	0	23	0	0	0	0	1	0	115	77	101.6	125	48
1901	0	0	1	0	0	1	0	0	0	1	1	0	0	0	0	0	0	1	1	3	1	0	0	0	0	0	40.6805	1	1	0	1	0	1	0	0	0	0	12	0	0	0	1	0	0	113	73	103	115	32
1902	0	0	1	0	0	1	0	0	0	1	1	0	0	0	0	0	0	1	1	3	1	0	0	0	0	0	44.3187	1	1	0	0	1	0	0	0	0	0	5	0	1	0	0	0	0	110	71	100.5	95	21
1903	0	0	1	0	0	1	0	0	0	1	0	1	0	0	0	0	0	2	1	3	1	0	0	0	0	0	22.5246	0	0	0	1	0	1	0	0	0	0	5	0	1	0	0	0	0	117	66	101.2	78	26
1904	0	0	1	0	0	1	0	0	0	1	0	0	1	0	0	0	0	3	1	3	1	0	0	0	0	0	29.5718	0	0	0	2	0	0	1	0	0	0	-4	1	0	0	0	0	0	132	77	102.6	89	25
1905	0	1	0	0	0	1	0	0	0	1	1	0	0	0	0	0	0	1	1	3	1	0	0	0	0	0	32.9908	1	0	0	0	1	0	0	0	0	0	-4	1	0	0	0	0	0	127	72	103.1	104	29
1906	1	0	0	0	0	1	0	0	0	1	0	1	0	0	0	0	0	2	1	3	1	0	0	0	0	0	28.5343	0	0	0	1	0	1	0	0	0	0	0	1	0	0	0	0	0	117	76	101	112	20
1907	0	1	0	0	0	1	0	0	0	1	0	0	0	0	0	1	0	6	0	3	1	0	0	0	0	0	27.3198	0	0	0	6	0	0	0	0	1	0	14	0	0	0	1	0	0	146	72	99.1	81	27
1908	0	1	0	0	0	1	0	0	0	1	1	0	0	0	0	0	0	1	0	3	1	0	0	0	0	0	33.9945	1	0	0	0	1	0	0	0	0	0	0	1	0	0	0	0	0	115	78	97.3	95	16
1909	1	0	0	0	0	1	0	0	0	1	0	1	0	0	0	0	0	2	1	3	1	0	0	0	0	0	23.6096	0	0	0	1	0	1	0	0	0	0	5	0	1	0	0	0	0	118	68	100.7	123	22
1910	0	0	1	0	0	1	0	0	0	1	0	0	0	1	0	0	0	4	1	3	1	0	0	0	0	0	19.0677	0	0	0	2	0	0	1	0	0	0	5	0	1	0	0	0	0	145	79	98	104	24
1911	0	0	1	0	0	1	0	0	0	1	1	0	0	0	0	0	0	1	0	3	1	0	0	0	0	0	35.4048	1	0	0	0	1	0	0	0	0	0	0	1	0	0	0	0	0	133	73	97.9	134	30
1912	0	0	1	0	0	1	0	0	0	1	0	0	1	0	0	0	0	3	1	3	1	0	0	0	0	0	20.9954	0	0	0	3	0	0	0	1	0	0	3	0	1	0	0	0	0	136	83	102.2	86	27
1913	0	0	0	1	0	1	0	0	0	1	0	0	1	0	0	0	0	3	1	1	0	1	0	0	0	0	36.8442	1	0	0	1	0	1	0	0	0	0	5	0	1	0	0	0	0	147	131	97	69	19
1914	0	0	1	0	0	1	0	0	0	1	0	0	1	0	0	0	0	3	1	3	1	0	0	0	0	0	27.1297	0	0	0	3	0	0	0	1	0	0	6	0	0	1	0	0	0	174	76	97.4	92	38
1915	0	0	1	0	0	1	0	0	0	1	1	0	0	0	0	0	0	1	1	3	1	0	0	0	0	0	35.5179	1	0	0	0	1	0	0	0	0	0	0	1	0	0	0	0	0	116	55	102	97	22
1916	0	0	1	0	0	1	0	0	0	1	0	0	0	1	0	0	0	4	1	3	1	0	0	0	0	0	30.8012	1	0	0	2	0	0	1	0	0	0	5	0	1	0	0	0	0	142	91	98	104	18
1917	0	0	1	0	0	1	0	0	0	1	0	0	0	1	0	0	0	4	1	4	0	0	0	1	0	0	22.5963	0	0	0	2	0	0	1	0	0	0	8	0	0	1	0	0	0	129	81	100.9	105	26
1918	0	0	1	0	0	1	0	0	0	1	0	1	0	0	0	0	0	2	1	3	1	0	0	0	0	0	35.4824	1	0	0	1	0	1	0	0	0	0	26	0	0	0	0	1	0	144	105	98.6	92	34
1919	1	0	0	0	0	1	0	0	0	1	0	0	1	0	0	0	0	3	1	3	1	0	0	0	0	0	30.8365	1	0	0	2	0	0	1	0	0	0	5	0	1	0	0	0	0	162	80	102	112	26
1920	0	0	1	0	0	1	0	0	0	1	0	0	1	0	0	0	0	3	1	4	0	0	0	1	0	0	28.5706	0	0	0	3	0	0	0	1	0	0	26	0	0	0	0	1	0	154	67	101.8	104	35
1921	0	0	1	0	0	1	0	0	0	1	1	0	0	0	0	0	0	1	1	3	1	0	0	0	0	0	27.6644	0	0	0	1	0	1	0	0	0	0	1	0	1	0	0	0	0	129	69	101.8	77	26
1922	0	0	0	0	1	1	0	0	0	1	1	0	0	0	0	0	0	1	1	3	1	0	0	0	0	0					0	1	0	0	0	0	0	-4	1	0	0	0	0	0	127	72	100	112	30
1923	0	0	1	0	0	1	0	0	0	1	0	0	1	0	0	0	0	3	1	3	1	0	0	0	0	0	34.5147	1	0	0	1	0	1	0	0	0	0	5	0	1	0	0	0	0	136	80	99.2	76	27
1924	0	0	1	0	0	1	0	0	0	1	0	1	0	0	0	0	0	2	1	3	1	0	0	0	0	0	32.7033	1	0	0	2	0	0	1	0	0	0	5	0	1	0	0	0	0	156	93	98.9	94	20
1925	0	0	1	0	0	1	0	0	0	1	1	0	0	0	0	0	0	1	1	3	1	0	0	0	0	0	31.0527	1	0	0	0	1	0	0	0	0	0	-2	1	0	0	0	0	0	158	87	99.4	130	19
1926	1	0	0	0	0	1	0	0	0	1	1	0	0	0	0	0	0	1	1	3	1	0	0	0	0	0	31.0953	1	0	0	1	0	1	0	0	0	0	3	0	1	0	0	0	0	124	79	99	56	22
1927	0	0	1	0	0	1	0	0	0	1	0	0	1	0	0	0	0	3	1	3	1	0	0	0	0	0	27.0825	0	0	0	2	0	0	1	0	0	0	5	0	1	0	0	0	0	137	83	99.3	84	28
1928	0	0	0	1	0	1	0	0	0	1	1	0	0	0	0	0	0	1	1	3	1	0	0	0	0	0	29.3848	0	0	0	0	1	0	0	0	0	0	8	0	0	1	0	0	0	122	93	98	112	32
1929	0	0	1	0	0	1	0	0	0	1	0	1	0	0	0	0	0	2	1	3	1	0	0	0	0	0	25.7294	0	0	0	1	0	1	0	0	0	0	3	0	1	0	0	0	0	135	66	100.9	107	29
1930	0	0	1	0	0	1	0	0	0	1	0	1	0	0	0	0	0	2	1	3	1	0	0	0	0	0	28.3287	0	0	0	1	0	1	0	0	0	0	5	0	1	0	0	0	0	100	55	99.5	93	18
1931	0	0	1	0	0	1	0	0	0	1	0	0	0	1	0	0	0	4	1	1	0	1	0	0	0	1	24.0493	0	0	0	4	0	0	0	1	0	0	16	0	0	0	1	0	0	201	116	100	85	22
1932	1	0	0	0	0	1	0	0	0	1	0	0	0	0	1	0	0	5	1	2	0	0	1	0	0	0	19.434	0	0	0	3	0	0	0	1	0	0	0	1	0	0	0	0	0	125	61	101.6	112	18
1933	0	0	0	0	1	1	0	0	0	1	0	1	0	0	0	0	0	2	1	2	0	0	1	0	0	0	23.4568	0	0	0	0	1	0	0	0	0	0	5	0	1	0	0	0	0	128	80	98	87	29
1934	0	0	1	0	0	1	0	0	0	1	0	0	1	0	0	0	0	3	1	3	1	0	0	0	0	0	26.3512	0	0	0	2	0	0	1	0	0	0	0	1	0	0	0	0	0	167	69	97.5	85	18
1935	1	0	0	0	0	1	0	0	0	1	1	0	0	0	0	0	0	1	1	3	1	0	0	0	0	0	24.0317	0	0	0	0	1	0	0	0	0	0	3	0	1	0	0	0	0	122	84	99	76	16
1936	0	0	0	1	0	1	0	0	0	1	1	0	0	0	0	0	0	1	1	3	1	0	0	0	0	0	33.433	1	0	0	1	0	1	0	0	0	0	12	0	0	0	1	0	0	141	78	98	81	13
1937	0	0	1	0	0	1	0	0	0	1	1	0	0	0	0	0	0	1	1	3	1	0	0	0	0	0	33.8854	1	0	0	1	0	1	0	0	0	0	-1	1	0	0	0	0	0	135	84	98.2	97	22
1938	0	0	0	0	1	1	0	0	0	1	0	0	1	0	0	0	0	3	1	3	1	0	0	0	0	0	26.4024	0	0	0	2	0	0	1	0	0	0	0	1	0	0	0	0	0	152	83	102	113	29
1939	0	0	1	0	0	1	0	0	0	1	0	1	0	0	0	0	0	2	1	3	1	0	0	0	0	0	32.8373	1	0	0	2	0	0	1	0	0	0	5	0	1	0	0	0	0	136	69	99.7	106	36
1940	0	0	1	0	0	1	0	0	0	1	0	0	1	0	0	0	0	3	1	3	1	0	0	0	0	0	23.04	0	0	0	2	0	0	1	0	0	0	8	0	0	1	0	0	0	115	79	99	127	30
1941	0	0	1	0	0	1	0	0	0	1	0	0	0	0	1	0	0	5	1	5	0	0	0	0	1	1	24.4898	0	0	0	8	0	0	0	0	1	0	23	0	0	0	0	1	0	156	72	100	160	44
1942	0	0	1	0	0	1	0	0	0	1	0	0	1	0	0	0	0	3	1	3	1	0	0	0	0	0	29.2421	0	0	0	2	0	0	1	0	0	0	5	0	1	0	0	0	0	97	62	98.8	58	20
1943	1	0	0	0	0	1	0	0	0	1	0	1	0	0	0	0	0	2	1	3	1	0	0	0	0	0	31.727	1	0	0	3	0	0	0	1	0	0	17	0	0	0	1	0	0	208	94	99.1	70	19
1944	0	0	1	0	0	1	0	0	0	1	0	0	1	0	0	0	0	3	1	3	1	0	0	0	0	0	32.069	1	0	0	5	0	0	0	0	1	0	10	0	0	1	0	0	0	140	65	100.1	108	24
1945	0	0	1	0	0	1	0	0	0	1	1	0	0	0	0	0	0	1	0	3	1	0	0	0	0	0	36.6854	1	0	0	0	1	0	0	0	0	0	0	1	0	0	0	0	0	135	72	99.8	126	17
1946	0	0	1	0	0	1	0	0	0	1	0	0	1	0	0	0	0	3	0	3	1	0	0	0	0	0	22.8457	0	0	0	2	0	0	1	0	0	0	5	0	1	0	0	0	0	121	55	100.8	74	30
1947	1	0	0	0	0	1	0	0	0	1	0	0	0	1	0	0	0	4	1	2	0	0	1	0	0	0	26.3656	0	0	0	4	0	0	0	1	0	0	10	0	0	1	0	0	0	164	110	98	118	18
1948	0	0	1	0	0	1	0	0	0	1	0	1	0	0	0	0	0	2	1	1	0	1	0	0	0	0	28.0241	0	0	0	0	1	0	0	0	0	0	5	0	1	0	0	0	0	132	81	100.3	99	17
1949	0	1	0	0	0	1	0	0	0	1	0	0	1	0	0	0	0	3	1	2	0	0	1	0	0	0	26.2698	0	0	0	2	0	0	1	0	0	0	5	0	1	0	0	0	0	154	73	99.9	111	28
1950	1	0	0	0	0	1	0	0	0	1	1	0	0	0	0	0	0	1	1	2	0	0	1	0	0	0	27.7148	0	0	0	1	0	1	0	0	0	0	0	1	0	0	0	0	0	162	113	98	90	18
1951	0	0	1	0	0	1	0	0	0	1	0	0	0	1	0	0	0	4	1	1	0	1	0	0	0	0	26.7915	0	0	0	2	0	0	1	0	0	0	0	1	0	0	0	0	0	128	78	99.3	67	24
1952	0	0	0	1	0	1	0	0	0	1	0	0	0	0	0	1	0	6	0	2	0	0	1	0	0	1	21.1523	0	0	0	6	0	0	0	0	1	0	11	0	0	0	1	0	0	121	64	97.8	78	16
1953	0	0	0	1	0	1	0	0	0	1	0	0	0	1	0	0	0	4	0	3	1	0	0	0	0	0	27.2344	0	0	0	2	0	0	1	0	0	0	-4	1	0	0	0	0	0	138	46	97.2	108	33
1954	1	0	0	0	0	1	0	0	0	1	1	0	0	0	0	0	0	1	1	3	1	0	0	0	0	0	29.3848	0	0	0	1	0	1	0	0	0	0	8	0	0	1	0	0	0	163	103	103	125	36
1955	1	0	0	0	0	1	0	0	0	1	1	0	0	0	0	0	0	1	1	3	1	0	0	0	0	0	27.3014	0	0	0	1	0	1	0	0	0	0	16	0	0	0	1	0	0	114	68	102.9	104	28
1956	0	0	0	0	1	1	0	0	0	1	0	1	0	0	0	0	0	2	1	3	1	0	0	0	0	0	28.383	0	0	0	4	0	0	0	1	0	0	15	0	0	0	1	0	0	195	129	96	122	38
1957	0	0	1	0	0	1	0	0	0	1	0	0	1	0	0	0	0	3	1	3	1	0	0	0	0	0	22.8511	0	0	0	1	0	1	0	0	0	0	0	1	0	0	0	0	0	112	70	98.7	105	36
1958	0	0	0	1	0	1	0	0	0	1	0	0	0	1	0	0	0	4	1	1	0	1	0	0	0	1	20.7375	0	0	0	4	0	0	0	1	0	0	14	0	0	0	1	0	0	130	55	98.6	55	14
1959	0	0	0	1	0	1	0	0	0	1	1	0	0	0	0	0	0	1	1	3	1	0	0	0	0	0	44.2894	1	1	0	1	0	1	0	0	0	0	14	0	0	0	1	0	0	135	68	98.5	95	21
1960	1	0	0	0	0	1	0	0	0	1	1	0	0	0	0	0	0	1	1	3	1	0	0	0	0	0					0	1	0	0	0	0	0	0	1	0	0	0	0	0	131	69	101	101	24
1961	0	0	1	0	0	1	0	0	0	1	0	0	0	0	1	0	0	5	0	4	0	0	0	1	0	0	40.2622	1	1	0	4	0	0	0	1	0	0	16	0	0	0	1	0	0	100	56	100.5	69	22
1962	0	0	1	0	0	1	0	0	0	1	1	0	0	0	0	0	0	1	1	3	1	0	0	0	0	0	24.3592	0	0	0	0	1	0	0	0	0	0	0	1	0	0	0	0	0	105	58	98.2	105	24
1963	0	0	1	0	0	1	0	0	0	1	1	0	0	0	0	0	0	1	1	3	1	0	0	0	0	0	29.8374	0	0	0	0	1	0	0	0	0	0	5	0	1	0	0	0	0	129	82	102.9	91	28
1964	0	0	1	0	0	1	0	0	0	1	1	0	0	0	0	0	0	1	0	3	1	0	0	0	0	0	31.1537	1	0	0	0	1	0	0	0	0	0	-4	1	0	0	0	0	0	153	76	97.7	97	18
1965	0	0	1	0	0	1	0	0	0	1	0	1	0	0	0	0	0	2	1	3	1	0	0	0	0	0	29.6837	0	0	0	2	0	0	1	0	0	0	5	0	1	0	0	0	0	130	74	100.5	107	45
1966	0	0	1	0	0	1	0	0	0	1	0	0	1	0	0	0	0	3	1	3	1	0	0	0	0	0	25.9715	0	0	0	2	0	0	1	0	0	0	0	1	0	0	0	0	0	122	64	98	76	39
1967	0	0	1	0	0	1	0	0	0	1	1	0	0	0	0	0	0	1	1	3	1	0	0	0	0	0	26.2892	0	0	0	0	1	0	0	0	0	0	0	1	0	0	0	0	0	120	64	102.4	85	15
1968	0	0	1	0	0	1	0	0	0	1	0	1	0	0	0	0	0	2	0	3	1	0	0	0	0	0	21.0866	0	0	0	2	0	0	1	0	0	0	5	0	1	0	0	0	0	111	57	103.1	88	54
1969	0	0	1	0	0	1	0	0	0	1	0	0	1	0	0	0	0	3	1	3	1	0	0	0	0	0	29.7289	0	0	0	1	0	1	0	0	0	0	0	1	0	0	0	0	0	148	80	102.2	73	20
1970	0	0	1	0	0	1	0	0	0	1	0	1	0	0	0	0	0	2	0	3	1	0	0	0	0	0	36.2962	1	0	0	2	0	0	1	0	0	0	1	0	1	0	0	0	0	140	82	98.2	82	28
1971	1	0	0	0	0	1	0	0	0	1	0	0	1	0	0	0	0	3	0	5	0	0	0	0	1	0	44.634	1	1	0	2	0	0	1	0	0	0	1	0	1	0	0	0	0	177	84	98	82	32
1972	0	0	0	1	0	1	0	0	0	1	1	0	0	0	0	0	0	1	1	3	1	0	0	0	0	0	29.1974	0	0	0	1	0	1	0	0	0	0	9	0	0	1	0	0	0	155	97	102	100	35
1973	0	0	0	1	0	1	0	0	0	1	1	0	0	0	0	0	0	1	1	3	1	0	0	0	0	0	28.7533	0	0	0	5	0	0	0	0	1	0	20	0	0	0	0	1	0	117	69	97.3	70	14
1974	0	0	1	0	0	1	0	0	0	1	0	0	1	0	0	0	0	3	1	3	1	0	0	0	0	0	26.0418	0	0	0	2	0	0	1	0	0	0	5	0	1	0	0	0	0	139	74	101.7	115	24
1975	0	0	1	0	0	1	0	0	0	1	0	1	0	0	0	0	0	2	0	1		1	0	0	0	0	33.3801	1	0	0	1	0	1	0	0	0	0	5	0	1	0	0	0	0	109	65	98.2	72	21
1976	0	0	1	0	0	1	0	0	0	1	1	0	0	0	0	0	0	1	0	3	1	0	0	0	0	0	29.4321	0	0	0	0	1	0	0	0	0	0	5	0	1	0	0	0	0	117	57	102	102	20
1977	1	0	0	0	0	1	0	0	0	1	0	0	1	0	0	0	0	3	1	3	1	0	0	0	0	0	32.3857	1	0	0	2	0	0	1	0	0	0	10	0	0	1	0	0	0	115	66	100.4	79	24
1978	0	0	1	0	0	1	0	0	0	1	0	1	0	0	0	0	0	2	1	3	1	0	0	0	0	0	36.0621	1	0	0	1	0	1	0	0	0	0	0	1	0	0	0	0	0	167	89	100.1	115	23
1979	0	0	0	1	0	1	0	0	0	1	0	1	0	0	0	0	0	2	1	3	1	0	0	0	0	0	32.3306	1	0	0	2	0	0	1	0	0	0	5	0	1	0	0	0	0	155	99	97.3	100	20
1980	0	0	1	0	0	1	0	0	0	1	1	0	0	0	0	0	0	1	1	3	1	0	0	0	0	0	27.2595	0	0	0	0	1	0	0	0	0	0	0	1	0	0	0	0	0	120	73	99.1	103	24
1981	1	0	0	0	0	1	0	0	0	1	1	0	0	0	0	0	0	1	0	3	1	0	0	0	0	0					1	0	1	0	0	0	0	8	0	0	1	0	0	0	95	58	98	72	17
1982	0	0	1	0	0	1	0	0	0	1	0	0	1	0	0	0	0	3	1	4	0	0	0	1	0	0	27.1885	0	0	0	2	0	0	1	0	0	0	3	0	1	0	0	0	0	146	88	98.4	70	22
1983	0	0	1	0	0	1	0	0	0	1	1	0	0	0	0	0	0	1	1	3	1	0	0	0	0	0	25.2794	0	0	0	0	1	0	0	0	0	0	5	0	1	0	0	0	0	121	77	98.6	91	22
1984	0	0	1	0	0	1	0	0	0	1	1	0	0	0	0	0	0	1	1	3	1	0	0	0	0	0	31.4685	1	0	0	0	1	0	0	0	0	0	0	1	0	0	0	0	0	143	94	98.5	85	19
1985	1	0	0	0	0	1	0	0	0	1	0	0	0	1	0	0	0	4	1	2	0	0	1	0	0	0	24.0529	0	0	0	3	0	0	0	1	0	0	7	0	0	1	0	0	0	130	74	101.9	70	24
1986	0	0	1	0	0	1	0	0	0	1	0	0	1	0	0	0	0	3	1	3	1	0	0	0	0	0	35.7513	1	0	0	1	0	1	0	0	0	0	9	0	0	1	0	0	0	159	82	101	85	40
1987	0	0	1	0	0	1	0	0	0	1	1	0	0	0	0	0	0	1	0	3	1	0	0	0	0	0	36.9118	1	0	0	2	0	0	1	0	0	0	4	0	1	0	0	0	0	135	74	97.8	96	18
1988	0	0	1	0	0	1	0	0	0	1	0	0	1	0	0	0	0	3	1	3	1	0	0	0	0	0	26.2892	0	0	0	3	0	0	0	1	0	0	5	0	1	0	0	0	0	202	100	97.8	101	26
1989	0	0	1	0	0	1	0	0	0	1	0	1	0	0	0	0	0	2	0	4	0	0	0	1	0	0	19.125	0	0	0	0	1	0	0	0	0	0	5	0	1	0	0	0	0	135	69	99.2	86	25
1990	0	0	1	0	0	1	0	0	0	1	1	0	0	0	0	0	0	1	1	3	1	0	0	0	0	0	25.0015	0	0	0	1	0	1	0	0	0	0	0	1	0	0	0	0	0	100	78	99.6	107	15
1991	0	0	1	0	0	1	0	0	0	1	1	0	0	0	0	0	0	1	0	3	1	0	0	0	0	0					0	1	0	0	0	0	0	0	1	0	0	0	0	0	115	64	98.8	107	22
1992	0	0	1	0	0	1	0	0	0	1	0	0	1	0	0	0	0	3	1	4	0	0	0	1	0	0	22.6573	0	0	0	3	0	0	0	1	0	0	8	0	0	1	0	0	0	129	56	98.7	76	24
1993	0	0	1	0	0	1	0	0	0	1	0	0	0	1	0	0	0	4	1	3	1	0	0	0	0	0	23.9787	0	0	0	4	0	0	0	1	0	0	8	0	0	1	0	0	0	158	81	99.3	93	26
1994	0	0	1	0	0	1	0	0	0	1	0	0	0	1	0	0	0	4	0	3	1	0	0	0	0	0	51.3681	1	1	0	4	0	0	0	1	0	0	18	0	0	0	0	1	0	119	53	99	0	31
1995	0	0	0	0	1	1	0	0	0	1	1	0	0	0	0	0	0	1	1	3	1	0	0	0	0	0	30.7958	1	0	0	0	1	0	0	0	0	0	0	1	0	0	0	0	0	123	77	103	121	28
1996	0	0	1	0	0	1	0	0	0	1	0	1	0	0	0	0	0	2	1	3	1	0	0	0	0	0	30.1704	1	0	0	2	0	0	1	0	0	0	0	1	0	0	0	0	0	134	78	98.1	98	26
1997	1	0	0	0	0	1	0	0	0	1	1	0	0	0	0	0	0	1	1		0					0	25.6612	0	0	0	3	0	0	0	1	0	0	19	0	0	0	0	1	0	126	79	97	99	19
1998	0	0	1	0	0	1	0	0	0	1	0	1	0	0	0	0	0	2	1	3	1	0	0	0	0	0	31.4879	1	0	0	1	0	1	0	0	0	0	5	0	1	0	0	0	0	136	66	103	126	28
1999	0	0	1	0	0	1	0	0	0	1	0	1	0	0	0	0	0	2	1	3	1	0	0	0	0	0	26.2771	0	0	0	2	0	0	1	0	0	0	11	0	0	0	1	0	0	142	88	99.7	98	28
[truncated: 4,866 more rows]
[truncated: 30 more columns]
